# Supplementary material for: Tetra­kis(μ-4-methyl­benzoato-κ2 O:O′)bis­[(N,N-diethyl­nicotinamide-κN 1)zinc(II)]
Source: Acta Crystallogr Sect E Struct Rep Online. 2010 Mar 31;66(Pt 4):m485–6. doi: 10.1107/S1600536810011517 (PMC2983782; doi:10.1107/S1600536810011517)
Supplement: Supplementary file 1 [file e-66-0m485-sup1.cif]

##############################################################################
###                                                                        ###
###        Electronic paper (Acta Crystallographica Section E)             ###
###                                                                        ###
##############################################################################
#                                                                            #
# This CIF contains the data in a paper accepted for publication in Acta     #
# Crystallographica Section E. It conforms to the requirements of Notes      #
# for Authors for Section E, and has been peer reviewed under the auspices   #
# of the IUCr Commission on Journals.                                        #
#                                                                            #
# Full details of the Crystallographic Information File format               #
# are given in the paper "The Crystallographic Information File (CIF):       #
# a New Standard Archive File for Crystallography" by S. R. Hall, F. H.      #
# Allen and I. D. Brown [Acta Cryst. (1991), A47, 655-685].                  #
#                                                                            #
# The current version of the core CIF dictionary is obtainable from          #
# ftp://ftp.iucr.org/pub/cif_core.dic. The current version number is 2.4.    #
#                                                                            #
# Software is freely available for graphical display of the structure(s) in  #
# this CIF.  For information consult the CIF home page http://www.iucr.org/  #
# cif/home.html                                                              #
#                                                                            #
# This file may be used for bona fide research purposes within the           #
# scientific community so long as proper attribution is given to the journal # 
# article from which it was obtained.                                        #
#                                                                            #
##############################################################################
                                             
data_I
_audit_creation_method     SHELXL-97
_chemical_name_systematic
;
Tetrakis(\m-4-methylbenzoato-\k^2^<i>O</i>:<i>O</i>')bis[(<i>N</i>,<i>N</i>-
diethylnicotinamide-\k<i>N</i>^1^)zinc(II)]
;
_chemical_name_common     ?
_chemical_formula_moiety     'C52 H56 N4 O10 Zn2'
_chemical_formula_sum     'C52 H56 N4 O10 Zn2'
_chemical_formula_iupac     '[Zn2 (C8 H7 O2)4 (C10 H14 N2 O)2]'
_chemical_formula_weight     1027.82
_chemical_melting_point     ?
_symmetry_cell_setting     triclinic
_symmetry_space_group_name_H-M     'P -1'
_symmetry_space_group_name_Hall     '-P 1'
loop_
    _symmetry_equiv_pos_as_xyz
    'x, y, z'
    '-x, -y, -z'
_cell_length_a     9.8603(2)
_cell_length_b     10.5272(2)
_cell_length_c     12.3514(3)
_cell_angle_alpha     97.346(3)
_cell_angle_beta     93.525(3)
_cell_angle_gamma     106.342(5)
_cell_volume     1213.78(6)
_cell_formula_units_Z     1
_cell_measurement_reflns_used     9897
_cell_measurement_theta_min     2.43
_cell_measurement_theta_max     28.44
_cell_measurement_temperature     100(2)
_exptl_crystal_description     block
_exptl_crystal_colour     colourless
_exptl_crystal_size_max     0.45
_exptl_crystal_size_mid     0.35
_exptl_crystal_size_min     0.34
_exptl_crystal_density_diffrn     1.406
_exptl_crystal_density_meas     ?
_exptl_crystal_density_method     'not measured'
_exptl_crystal_F_000     536
_exptl_absorpt_coefficient_mu     1.051
_exptl_absorpt_correction_type     multi-scan
_exptl_absorpt_process_details     '(SADABS; Bruker, 2005)'
_exptl_absorpt_correction_T_min     0.6492
_exptl_absorpt_correction_T_max     0.6982
_exptl_special_details
;
;
_diffrn_ambient_temperature     100(2)
_diffrn_radiation_type     MoK\a
_diffrn_radiation_wavelength     0.71073
_diffrn_radiation_source     'fine-focus sealed tube'
_diffrn_radiation_monochromator     graphite
_diffrn_measurement_device_type
                          'Bruker Kappa APEXII CCD area-detector diffractometer'
_diffrn_measurement_method     '\f and \w scans'
_diffrn_detector_area_resol_mean     ?
_diffrn_reflns_number     22051
_diffrn_reflns_av_R_equivalents     0.0243
_diffrn_reflns_av_sigmaI/netI     0.0215
_diffrn_reflns_theta_min     1.67
_diffrn_reflns_theta_max     28.48
_diffrn_reflns_theta_full     28.48
_diffrn_measured_fraction_theta_max     0.987
_diffrn_measured_fraction_theta_full     0.987
_diffrn_reflns_limit_h_min     -13
_diffrn_reflns_limit_h_max     13
_diffrn_reflns_limit_k_min     -14
_diffrn_reflns_limit_k_max     14
_diffrn_reflns_limit_l_min     -16
_diffrn_reflns_limit_l_max     16
_diffrn_standards_number     0
_diffrn_standards_interval_count     ?
_diffrn_standards_interval_time     ?
_diffrn_standards_decay_%     ?
_refine_special_details
;
Refinement of <i>F</i>^2^ against ALL reflections. The weighted <i>R</i>-factor
wR and goodness of fit <i>S</i> are based on <i>F</i>^2^, conventional
<i>R</i>-factors <i>R</i> are based on <i>F</i>, with <i>F</i> set to zero for
negative <i>F</i>^2^. The threshold expression of <i>F</i>^2^ >
\s(<i>F</i>^2^) is used only for calculating <i>R</i>-factors(gt) etc. and is
not relevant to the choice of reflections for refinement. <i>R</i>-factors
based on <i>F</i>^2^ are statistically about twice as large as those based on
<i>F</i>, and <i>R</i>- factors based on ALL data will be even larger.
;
_reflns_number_total     6067
_reflns_number_gt     5604
_reflns_threshold_expression     I>2\s(I)
_refine_ls_structure_factor_coef     Fsqd
_refine_ls_matrix_type     full
_refine_ls_R_factor_all     0.0274
_refine_ls_R_factor_gt     0.0243
_refine_ls_wR_factor_gt     0.0634
_refine_ls_wR_factor_ref     0.0648
_refine_ls_goodness_of_fit_ref     1.059
_refine_ls_restrained_S_all     1.059
_refine_ls_number_reflns     6067
_refine_ls_number_parameters     311
_refine_ls_number_restraints     0
_refine_ls_hydrogen_treatment     constr
_refine_ls_weighting_scheme     calc
_refine_ls_weighting_details
         'calc w=1/[\s^2^(Fo^2^)+(0.0311P)^2^+0.5069P] where P=(Fo^2^+2Fc^2^)/3'
_atom_sites_solution_hydrogens     geom
_atom_sites_solution_primary     direct
_atom_sites_solution_secondary     difmap
_refine_ls_shift/su_max     0.000
_refine_ls_shift/su_mean     0.000
_refine_diff_density_max     0.501
_refine_diff_density_min     -0.246
_refine_ls_extinction_method     none
_refine_ls_extinction_coef     ?
loop_
    _atom_type_symbol
    _atom_type_description
    _atom_type_scat_dispersion_real
    _atom_type_scat_dispersion_imag
    _atom_type_scat_source
    'C' 'C' 0.0030 0.0020
                         'International Tables Vol C Tables 4.2.6.8 and 6.1.1.4'
    'H' 'H' 0.0000 0.0000
                         'International Tables Vol C Tables 4.2.6.8 and 6.1.1.4'
    'N' 'N' 0.0060 0.0030
                         'International Tables Vol C Tables 4.2.6.8 and 6.1.1.4'
    'O' 'O' 0.0110 0.0060
                         'International Tables Vol C Tables 4.2.6.8 and 6.1.1.4'
    'Zn' 'Zn' 0.2840 1.4300
                         'International Tables Vol C Tables 4.2.6.8 and 6.1.1.4'
_computing_data_collection     'APEX2 (Bruker, 2007)'
_computing_cell_refinement     'SAINT (Bruker, 2007)'
_computing_data_reduction     'SAINT (Bruker, 2007)'
_computing_structure_solution     'SHELXS97 (Sheldrick, 2008)'
_computing_structure_refinement     'SHELXL97 (Sheldrick, 2008)'
_computing_molecular_graphics     'ORTEP-3 for Windows (Farrugia, 1997)'
_computing_publication_material
                                'WinGX (Farrugia, 1999) and PLATON (Spek, 2009)'
loop_
    _atom_site_type_symbol
    _atom_site_label
    _atom_site_fract_x
    _atom_site_fract_y
    _atom_site_fract_z
    _atom_site_U_iso_or_equiv
    _atom_site_adp_type
    _atom_site_calc_flag
    _atom_site_refinement_flags
    _atom_site_occupancy
    _atom_site_disorder_assembly
    _atom_site_disorder_group
    Zn Zn1 0.450815(15) 0.115632(13) 0.040631(11) 0.01383(5) Uani d . 1 . .
    O O1 0.73414(10) 0.02215(9) 0.02905(8) 0.01896(19) Uani d . 1 . .
    O O2 0.65938(9) 0.19668(9) 0.09519(8) 0.01795(18) Uani d . 1 . .
    O O3 0.49245(10) -0.10996(10) 0.12229(8) 0.0210(2) Uani d . 1 . .
    O O4 0.41059(10) 0.05856(9) 0.18860(8) 0.01957(19) Uani d . 1 . .
    O O5 0.30214(10) 0.44313(10) -0.27313(8) 0.0239(2) Uani d . 1 . .
    N N1 0.37721(11) 0.27588(10) 0.02830(9) 0.0147(2) Uani d . 1 . .
    N N2 0.08512(11) 0.30568(11) -0.25343(9) 0.0175(2) Uani d . 1 . .
    C C1 0.75162(13) 0.13428(12) 0.08691(10) 0.0154(2) Uani d . 1 . .
    C C2 0.89284(13) 0.19728(12) 0.15322(10) 0.0158(2) Uani d . 1 . .
    C C3 0.92011(14) 0.31934(13) 0.22226(11) 0.0184(2) Uani d . 1 . .
    H H3 0.8532 0.3665 0.2228 0.022 Uiso calc R 1 . .
    C C4 1.04631(14) 0.37058(13) 0.29001(12) 0.0212(3) Uani d . 1 . .
    H H4 1.0628 0.4518 0.3359 0.025 Uiso calc R 1 . .
    C C5 1.14912(14) 0.30273(14) 0.29080(11) 0.0205(3) Uani d . 1 . .
    C C6 1.12308(14) 0.18255(14) 0.21929(12) 0.0210(3) Uani d . 1 . .
    H H6 1.1913 0.1369 0.2171 0.025 Uiso calc R 1 . .
    C C7 0.99677(14) 0.13047(13) 0.15144(11) 0.0193(3) Uani d . 1 . .
    H H7 0.9812 0.0503 0.1043 0.023 Uiso calc R 1 . .
    C C8 1.28449(15) 0.35768(16) 0.36690(13) 0.0282(3) Uani d . 1 . .
    H H8A 1.3353 0.2920 0.3650 0.042 Uiso calc R 1 . .
    H H8B 1.2620 0.3787 0.4403 0.042 Uiso calc R 1 . .
    H H8C 1.3424 0.4373 0.3439 0.042 Uiso calc R 1 . .
    C C9 0.44426(13) -0.04751(13) 0.19693(10) 0.0165(2) Uani d . 1 . .
    C C10 0.42490(13) -0.10307(12) 0.30249(10) 0.0162(2) Uani d . 1 . .
    C C11 0.34787(14) -0.05492(13) 0.38074(11) 0.0189(2) Uani d . 1 . .
    H H11 0.3120 0.0156 0.3692 0.023 Uiso calc R 1 . .
    C C12 0.32480(14) -0.11202(15) 0.47572(11) 0.0224(3) Uani d . 1 . .
    H H12 0.2727 -0.0796 0.5270 0.027 Uiso calc R 1 . .
    C C13 0.37825(15) -0.21695(14) 0.49557(11) 0.0235(3) Uani d . 1 . .
    C C14 0.45906(15) -0.26154(14) 0.41892(11) 0.0219(3) Uani d . 1 . .
    H H14 0.4984 -0.3294 0.4320 0.026 Uiso calc R 1 . .
    C C15 0.48161(14) -0.20583(13) 0.32319(11) 0.0189(2) Uani d . 1 . .
    H H15 0.5350 -0.2373 0.2725 0.023 Uiso calc R 1 . .
    C C16 0.34955(19) -0.28015(19) 0.59785(13) 0.0360(4) Uani d . 1 . .
    H H16A 0.3701 -0.3646 0.5892 0.054 Uiso calc R 1 . .
    H H16B 0.2515 -0.2941 0.6100 0.054 Uiso calc R 1 . .
    H H16C 0.4088 -0.2220 0.6596 0.054 Uiso calc R 1 . .
    C C17 0.40194(13) 0.38549(13) 0.10388(10) 0.0160(2) Uani d . 1 . .
    H H17 0.4491 0.3876 0.1719 0.019 Uiso calc R 1 . .
    C C18 0.35931(13) 0.49579(13) 0.08359(11) 0.0181(2) Uani d . 1 . .
    H H18 0.3738 0.5689 0.1384 0.022 Uiso calc R 1 . .
    C C19 0.29485(13) 0.49579(12) -0.01931(11) 0.0173(2) Uani d . 1 . .
    H H19 0.2696 0.5704 -0.0357 0.021 Uiso calc R 1 . .
    C C20 0.26868(12) 0.38185(12) -0.09764(10) 0.0152(2) Uani d . 1 . .
    C C21 0.30915(13) 0.27380(12) -0.06968(10) 0.0151(2) Uani d . 1 . .
    H H21 0.2883 0.1964 -0.1209 0.018 Uiso calc R 1 . .
    C C22 0.21826(13) 0.37980(12) -0.21572(11) 0.0162(2) Uani d . 1 . .
    C C23 -0.01970(14) 0.23617(13) -0.18488(11) 0.0199(3) Uani d . 1 . .
    H H23A 0.0297 0.2137 -0.1231 0.024 Uiso calc R 1 . .
    H H23B -0.0793 0.1532 -0.2275 0.024 Uiso calc R 1 . .
    C C24 -0.11255(15) 0.32037(15) -0.14258(13) 0.0270(3) Uani d . 1 . .
    H H24A -0.1828 0.2694 -0.1020 0.041 Uiso calc R 1 . .
    H H24B -0.1588 0.3458 -0.2034 0.041 Uiso calc R 1 . .
    H H24C -0.0549 0.3993 -0.0955 0.041 Uiso calc R 1 . .
    C C25 0.03872(15) 0.29558(14) -0.37030(11) 0.0218(3) Uani d . 1 . .
    H H25A 0.0906 0.3760 -0.3974 0.026 Uiso calc R 1 . .
    H H25B -0.0615 0.2891 -0.3790 0.026 Uiso calc R 1 . .
    C C26 0.06320(19) 0.17447(16) -0.43724(13) 0.0321(3) Uani d . 1 . .
    H H26A 0.0298 0.1694 -0.5128 0.048 Uiso calc R 1 . .
    H H26B 0.0124 0.0948 -0.4102 0.048 Uiso calc R 1 . .
    H H26C 0.1629 0.1824 -0.4311 0.048 Uiso calc R 1 . .
loop_
    _atom_site_aniso_label
    _atom_site_aniso_U_11
    _atom_site_aniso_U_22
    _atom_site_aniso_U_33
    _atom_site_aniso_U_12
    _atom_site_aniso_U_13
    _atom_site_aniso_U_23
    Zn1 0.01471(8) 0.01387(7) 0.01481(8) 0.00699(5) 0.00123(5) 0.00289(5)
    O1 0.0180(4) 0.0163(4) 0.0221(5) 0.0056(3) -0.0003(4) 0.0008(4)
    O2 0.0162(4) 0.0170(4) 0.0215(5) 0.0064(3) 0.0004(4) 0.0035(3)
    O3 0.0231(5) 0.0281(5) 0.0161(4) 0.0131(4) 0.0043(4) 0.0052(4)
    O4 0.0229(5) 0.0208(4) 0.0177(4) 0.0093(4) 0.0027(4) 0.0058(4)
    O5 0.0200(5) 0.0275(5) 0.0235(5) 0.0030(4) 0.0020(4) 0.0110(4)
    N1 0.0133(5) 0.0147(5) 0.0172(5) 0.0053(4) 0.0026(4) 0.0034(4)
    N2 0.0164(5) 0.0186(5) 0.0176(5) 0.0053(4) 0.0009(4) 0.0031(4)
    C1 0.0160(6) 0.0156(5) 0.0155(6) 0.0045(4) 0.0029(5) 0.0061(4)
    C2 0.0150(5) 0.0159(6) 0.0173(6) 0.0045(4) 0.0025(5) 0.0047(5)
    C3 0.0180(6) 0.0174(6) 0.0215(6) 0.0070(5) 0.0038(5) 0.0046(5)
    C4 0.0215(6) 0.0177(6) 0.0223(6) 0.0038(5) 0.0015(5) 0.0002(5)
    C5 0.0167(6) 0.0226(6) 0.0211(6) 0.0029(5) 0.0010(5) 0.0057(5)
    C6 0.0166(6) 0.0239(6) 0.0249(7) 0.0087(5) 0.0026(5) 0.0051(5)
    C7 0.0180(6) 0.0179(6) 0.0225(6) 0.0068(5) 0.0022(5) 0.0017(5)
    C8 0.0199(7) 0.0332(8) 0.0278(7) 0.0037(6) -0.0026(6) 0.0028(6)
    C9 0.0137(5) 0.0203(6) 0.0154(6) 0.0046(5) 0.0005(4) 0.0030(5)
    C10 0.0156(5) 0.0178(6) 0.0137(6) 0.0026(4) 0.0000(4) 0.0026(4)
    C11 0.0160(6) 0.0216(6) 0.0179(6) 0.0044(5) 0.0007(5) 0.0018(5)
    C12 0.0171(6) 0.0306(7) 0.0161(6) 0.0020(5) 0.0030(5) 0.0021(5)
    C13 0.0208(6) 0.0271(7) 0.0172(6) -0.0027(5) -0.0018(5) 0.0071(5)
    C14 0.0242(7) 0.0197(6) 0.0198(6) 0.0031(5) -0.0038(5) 0.0052(5)
    C15 0.0201(6) 0.0187(6) 0.0167(6) 0.0048(5) 0.0000(5) 0.0016(5)
    C16 0.0350(8) 0.0474(10) 0.0245(8) 0.0041(7) 0.0042(7) 0.0185(7)
    C17 0.0144(5) 0.0188(6) 0.0152(6) 0.0056(4) 0.0020(4) 0.0020(5)
    C18 0.0178(6) 0.0152(6) 0.0211(6) 0.0058(5) 0.0041(5) -0.0012(5)
    C19 0.0165(6) 0.0145(5) 0.0233(6) 0.0073(4) 0.0048(5) 0.0041(5)
    C20 0.0116(5) 0.0162(5) 0.0185(6) 0.0045(4) 0.0023(4) 0.0043(5)
    C21 0.0142(5) 0.0137(5) 0.0173(6) 0.0045(4) 0.0011(4) 0.0014(4)
    C22 0.0171(6) 0.0135(5) 0.0201(6) 0.0078(4) 0.0009(5) 0.0031(5)
    C23 0.0152(6) 0.0200(6) 0.0231(6) 0.0025(5) 0.0012(5) 0.0051(5)
    C24 0.0217(7) 0.0266(7) 0.0328(8) 0.0061(5) 0.0088(6) 0.0040(6)
    C25 0.0214(6) 0.0239(6) 0.0184(6) 0.0056(5) -0.0026(5) 0.0019(5)
    C26 0.0409(9) 0.0295(8) 0.0242(7) 0.0105(7) 0.0035(7) -0.0026(6)
_geom_special_details
;
All esds (except the esd in the dihedral angle between two l.s. planes) are
estimated using the full covariance matrix. The cell esds are taken into
account individually in the estimation of esds in distances, angles and
torsion angles; correlations between esds in cell parameters are only used
when they are defined by crystal symmetry. An approximate (isotropic)
treatment of cell esds is used for estimating esds involving l.s. planes.
;
loop_
    _geom_bond_atom_site_label_1
    _geom_bond_atom_site_label_2
    _geom_bond_site_symmetry_2
    _geom_bond_distance
    _geom_bond_publ_flag
    Zn1 Zn1 2_655 2.9494(3) ?
    Zn1 O1 2_655 2.0420(9) yes
    Zn1 O2 . 2.0264(9) yes
    Zn1 O3 2_655 2.1196(9) yes
    Zn1 O4 . 2.0235(9) yes
    Zn1 N1 . 2.0340(10) yes
    O1 Zn1 2_655 2.0420(9) ?
    O1 C1 . 1.2604(15) ?
    O2 C1 . 1.2648(15) ?
    O3 Zn1 2_655 2.1196(9) ?
    O3 C9 . 1.2580(16) ?
    O4 C9 . 1.2654(16) ?
    O5 C22 . 1.2305(16) ?
    N1 C17 . 1.3419(16) ?
    N1 C21 . 1.3418(16) ?
    N2 C22 . 1.3433(16) ?
    N2 C23 . 1.4700(17) ?
    N2 C25 . 1.4685(17) ?
    C1 C2 . 1.5002(17) ?
    C2 C7 . 1.3963(18) ?
    C3 C2 . 1.3957(18) ?
    C3 C4 . 1.3851(19) ?
    C3 H3 . 0.9300 ?
    C4 H4 . 0.9300 ?
    C5 C4 . 1.3950(19) ?
    C5 C6 . 1.3965(19) ?
    C5 C8 . 1.5073(19) ?
    C6 H6 . 0.9300 ?
    C7 C6 . 1.3870(19) ?
    C7 H7 . 0.9300 ?
    C8 H8A . 0.9600 ?
    C8 H8B . 0.9600 ?
    C8 H8C . 0.9600 ?
    C9 C10 . 1.4971(18) ?
    C10 C11 . 1.3963(18) ?
    C10 C15 . 1.3934(18) ?
    C11 H11 . 0.9300 ?
    C12 C11 . 1.3876(19) ?
    C12 C13 . 1.393(2) ?
    C12 H12 . 0.9300 ?
    C13 C14 . 1.393(2) ?
    C13 C16 . 1.507(2) ?
    C14 C15 . 1.3884(19) ?
    C14 H14 . 0.9300 ?
    C15 H15 . 0.9300 ?
    C16 H16A . 0.9600 ?
    C16 H16B . 0.9600 ?
    C16 H16C . 0.9600 ?
    C17 C18 . 1.3871(18) ?
    C17 H17 . 0.9300 ?
    C18 H18 . 0.9300 ?
    C19 C18 . 1.3857(19) ?
    C19 H19 . 0.9300 ?
    C20 C19 . 1.3927(17) ?
    C20 C21 . 1.3824(17) ?
    C20 C22 . 1.5071(18) ?
    C21 H21 . 0.9300 ?
    C23 C24 . 1.5146(19) ?
    C23 H23A . 0.9700 ?
    C23 H23B . 0.9700 ?
    C24 H24A . 0.9600 ?
    C24 H24B . 0.9600 ?
    C24 H24C . 0.9600 ?
    C25 C26 . 1.515(2) ?
    C25 H25A . 0.9700 ?
    C25 H25B . 0.9700 ?
    C26 H26A . 0.9600 ?
    C26 H26B . 0.9600 ?
    C26 H26C . 0.9600 ?
loop_
    _geom_angle_atom_site_label_1
    _geom_angle_atom_site_label_2
    _geom_angle_atom_site_label_3
    _geom_angle_site_symmetry_1
    _geom_angle_site_symmetry_3
    _geom_angle
    _geom_angle_publ_flag
    O1 Zn1 O3 2_655 2_655 84.43(4) ?
    O2 Zn1 O1 . 2_655 159.97(4) ?
    O2 Zn1 O3 . 2_655 88.67(4) ?
    O2 Zn1 N1 . . 104.57(4) ?
    O4 Zn1 O1 . 2_655 89.88(4) ?
    O4 Zn1 O2 . . 90.22(4) ?
    O4 Zn1 O3 . 2_655 159.93(4) ?
    O4 Zn1 N1 . . 107.92(4) ?
    N1 Zn1 O1 . 2_655 94.43(4) ?
    N1 Zn1 O3 . 2_655 91.72(4) ?
    C1 O1 Zn1 . 2_655 128.83(8) ?
    C1 O2 Zn1 . . 124.35(8) ?
    C9 O3 Zn1 . 2_655 145.07(9) ?
    C9 O4 Zn1 . . 110.41(8) ?
    C17 N1 Zn1 . . 126.21(9) ?
    C21 N1 Zn1 . . 114.90(8) ?
    C21 N1 C17 . . 118.59(11) ?
    C22 N2 C23 . . 124.41(11) ?
    C22 N2 C25 . . 118.33(11) ?
    C25 N2 C23 . . 117.24(11) ?
    O1 C1 O2 . . 125.48(12) ?
    O1 C1 C2 . . 117.03(11) ?
    O2 C1 C2 . . 117.47(11) ?
    C3 C2 C1 . . 120.98(11) ?
    C3 C2 C7 . . 118.75(12) ?
    C7 C2 C1 . . 120.17(11) ?
    C2 C3 H3 . . 119.9 ?
    C4 C3 C2 . . 120.29(12) ?
    C4 C3 H3 . . 119.9 ?
    C3 C4 C5 . . 121.29(12) ?
    C3 C4 H4 . . 119.4 ?
    C5 C4 H4 . . 119.4 ?
    C4 C5 C6 . . 118.19(12) ?
    C4 C5 C8 . . 120.84(13) ?
    C6 C5 C8 . . 120.97(13) ?
    C5 C6 H6 . . 119.6 ?
    C7 C6 C5 . . 120.82(12) ?
    C7 C6 H6 . . 119.6 ?
    C2 C7 H7 . . 119.7 ?
    C6 C7 C2 . . 120.62(12) ?
    C6 C7 H7 . . 119.7 ?
    C5 C8 H8A . . 109.5 ?
    C5 C8 H8B . . 109.5 ?
    C5 C8 H8C . . 109.5 ?
    H8A C8 H8B . . 109.5 ?
    H8A C8 H8C . . 109.5 ?
    H8B C8 H8C . . 109.5 ?
    O3 C9 O4 . . 124.45(12) ?
    O3 C9 C10 . . 117.63(11) ?
    O4 C9 C10 . . 117.92(11) ?
    C11 C10 C9 . . 120.82(12) ?
    C15 C10 C9 . . 120.25(12) ?
    C15 C10 C11 . . 118.92(12) ?
    C10 C11 H11 . . 119.9 ?
    C12 C11 C10 . . 120.13(13) ?
    C12 C11 H11 . . 119.9 ?
    C11 C12 C13 . . 121.17(13) ?
    C11 C12 H12 . . 119.4 ?
    C13 C12 H12 . . 119.4 ?
    C12 C13 C14 . . 118.42(13) ?
    C12 C13 C16 . . 120.61(14) ?
    C14 C13 C16 . . 120.97(14) ?
    C13 C14 H14 . . 119.6 ?
    C15 C14 C13 . . 120.78(13) ?
    C15 C14 H14 . . 119.6 ?
    C10 C15 H15 . . 119.7 ?
    C14 C15 C10 . . 120.52(13) ?
    C14 C15 H15 . . 119.7 ?
    C13 C16 H16A . . 109.5 ?
    C13 C16 H16B . . 109.5 ?
    C13 C16 H16C . . 109.5 ?
    H16A C16 H16B . . 109.5 ?
    H16A C16 H16C . . 109.5 ?
    H16B C16 H16C . . 109.5 ?
    N1 C17 C18 . . 122.00(12) ?
    N1 C17 H17 . . 119.0 ?
    C18 C17 H17 . . 119.0 ?
    C17 C18 H18 . . 120.4 ?
    C19 C18 C17 . . 119.26(12) ?
    C19 C18 H18 . . 120.4 ?
    C18 C19 C20 . . 118.68(12) ?
    C18 C19 H19 . . 120.7 ?
    C20 C19 H19 . . 120.7 ?
    C19 C20 C22 . . 122.14(11) ?
    C21 C20 C19 . . 118.57(12) ?
    C21 C20 C22 . . 118.65(11) ?
    N1 C21 C20 . . 122.78(11) ?
    N1 C21 H21 . . 118.6 ?
    C20 C21 H21 . . 118.6 ?
    O5 C22 N2 . . 123.51(12) ?
    O5 C22 C20 . . 118.39(11) ?
    N2 C22 C20 . . 118.08(11) ?
    N2 C23 C24 . . 112.25(11) ?
    N2 C23 H23A . . 109.2 ?
    N2 C23 H23B . . 109.2 ?
    C24 C23 H23A . . 109.2 ?
    C24 C23 H23B . . 109.2 ?
    H23A C23 H23B . . 107.9 ?
    C23 C24 H24A . . 109.5 ?
    C23 C24 H24B . . 109.5 ?
    C23 C24 H24C . . 109.5 ?
    H24A C24 H24B . . 109.5 ?
    H24A C24 H24C . . 109.5 ?
    H24B C24 H24C . . 109.5 ?
    N2 C25 C26 . . 111.44(12) ?
    N2 C25 H25A . . 109.3 ?
    N2 C25 H25B . . 109.3 ?
    C26 C25 H25A . . 109.3 ?
    C26 C25 H25B . . 109.3 ?
    H25A C25 H25B . . 108.0 ?
    C25 C26 H26A . . 109.5 ?
    C25 C26 H26B . . 109.5 ?
    C25 C26 H26C . . 109.5 ?
    H26A C26 H26B . . 109.5 ?
    H26A C26 H26C . . 109.5 ?
    H26B C26 H26C . . 109.5 ?
loop_
    _geom_torsion_atom_site_label_1
    _geom_torsion_atom_site_label_2
    _geom_torsion_atom_site_label_3
    _geom_torsion_atom_site_label_4
    _geom_torsion_site_symmetry_1
    _geom_torsion_site_symmetry_2
    _geom_torsion_site_symmetry_3
    _geom_torsion_site_symmetry_4
    _geom_torsion
    _geom_torsion_publ_flag
    O1 Zn1 O2 C1 2_655 . . . 0.43(18) ?
    O3 Zn1 O2 C1 2_655 . . . -69.26(10) ?
    O4 Zn1 O2 C1 . . . . 90.70(10) ?
    N1 Zn1 O2 C1 . . . . -160.69(10) ?
    O1 Zn1 O4 C9 2_655 . . . 80.22(9) ?
    O2 Zn1 O4 C9 . . . . -79.75(9) ?
    O3 Zn1 O4 C9 2_655 . . . 6.98(16) ?
    N1 Zn1 O4 C9 . . . . 174.84(8) ?
    O1 Zn1 N1 C17 2_655 . . . 139.95(10) ?
    O1 Zn1 N1 C21 2_655 . . . -46.58(9) ?
    O2 Zn1 N1 C17 . . . . -46.43(11) ?
    O2 Zn1 N1 C21 . . . . 127.04(9) ?
    O3 Zn1 N1 C17 2_655 . . . -135.50(10) ?
    O3 Zn1 N1 C21 2_655 . . . 37.97(9) ?
    O4 Zn1 N1 C17 . . . . 48.64(11) ?
    O4 Zn1 N1 C21 . . . . -137.89(8) ?
    Zn1 O1 C1 O2 2_655 . . . -15.50(19) ?
    Zn1 O1 C1 C2 2_655 . . . 163.13(8) ?
    Zn1 O2 C1 O1 . . . . 12.25(18) ?
    Zn1 O2 C1 C2 . . . . -166.37(8) ?
    Zn1 O3 C9 O4 2_655 . . . -1.2(2) ?
    Zn1 O3 C9 C10 2_655 . . . 178.47(10) ?
    Zn1 O4 C9 O3 . . . . -1.70(16) ?
    Zn1 O4 C9 C10 . . . . 178.62(8) ?
    Zn1 N1 C17 C18 . . . . 173.27(9) ?
    C21 N1 C17 C18 . . . . 0.02(18) ?
    Zn1 N1 C21 C20 . . . . -171.23(9) ?
    C17 N1 C21 C20 . . . . 2.77(18) ?
    C23 N2 C22 O5 . . . . -175.96(12) ?
    C23 N2 C22 C20 . . . . 5.98(18) ?
    C25 N2 C22 O5 . . . . 2.33(19) ?
    C25 N2 C22 C20 . . . . -175.72(11) ?
    C22 N2 C23 C24 . . . . 92.91(15) ?
    C25 N2 C23 C24 . . . . -85.40(14) ?
    C22 N2 C25 C26 . . . . 92.54(15) ?
    C23 N2 C25 C26 . . . . -89.04(15) ?
    O1 C1 C2 C3 . . . . -178.00(12) ?
    O1 C1 C2 C7 . . . . -1.65(18) ?
    O2 C1 C2 C3 . . . . 0.75(18) ?
    O2 C1 C2 C7 . . . . 177.09(12) ?
    C1 C2 C7 C6 . . . . -174.62(12) ?
    C3 C2 C7 C6 . . . . 1.8(2) ?
    C4 C3 C2 C1 . . . . 174.42(12) ?
    C4 C3 C2 C7 . . . . -2.0(2) ?
    C2 C3 C4 C5 . . . . 0.3(2) ?
    C6 C5 C4 C3 . . . . 1.5(2) ?
    C8 C5 C4 C3 . . . . -178.45(13) ?
    C4 C5 C6 C7 . . . . -1.6(2) ?
    C8 C5 C6 C7 . . . . 178.28(13) ?
    C2 C7 C6 C5 . . . . 0.0(2) ?
    O3 C9 C10 C11 . . . . -167.82(12) ?
    O3 C9 C10 C15 . . . . 10.99(18) ?
    O4 C9 C10 C11 . . . . 11.89(18) ?
    O4 C9 C10 C15 . . . . -169.31(12) ?
    C9 C10 C11 C12 . . . . 176.76(11) ?
    C15 C10 C11 C12 . . . . -2.06(19) ?
    C9 C10 C15 C14 . . . . -177.34(12) ?
    C11 C10 C15 C14 . . . . 1.49(19) ?
    C13 C12 C11 C10 . . . . 0.5(2) ?
    C11 C12 C13 C14 . . . . 1.6(2) ?
    C11 C12 C13 C16 . . . . -178.59(13) ?
    C12 C13 C14 C15 . . . . -2.2(2) ?
    C16 C13 C14 C15 . . . . 178.01(13) ?
    C13 C14 C15 C10 . . . . 0.7(2) ?
    N1 C17 C18 C19 . . . . -2.94(19) ?
    C20 C19 C18 C17 . . . . 3.09(19) ?
    C21 C20 C19 C18 . . . . -0.49(18) ?
    C22 C20 C19 C18 . . . . -171.23(11) ?
    C19 C20 C22 O5 . . . . 70.73(16) ?
    C19 C20 C22 N2 . . . . -111.12(14) ?
    C21 C20 C22 O5 . . . . -100.01(14) ?
    C21 C20 C22 N2 . . . . 78.14(15) ?
    C19 C20 C21 N1 . . . . -2.52(18) ?
    C22 C20 C21 N1 . . . . 168.55(11) ?
loop_
    _geom_hbond_atom_site_label_D
    _geom_hbond_atom_site_label_H
    _geom_hbond_atom_site_label_A
    _geom_hbond_site_symmetry_A
    _geom_hbond_distance_DH
    _geom_hbond_distance_HA
    _geom_hbond_distance_DA
    _geom_hbond_angle_DHA
    _geom_hbond_publ_flag
    C6 H6 O4 1_655 0.93 2.55 3.4601(18) 166.00 yes
    C16 H16C O4 2_656 0.96 2.59 3.542(2) 174.00 yes
    C19 H19 O2 2_665 0.93 2.57 3.4013(15) 149.00 yes
data_global
_journal_date_recd_electronic     2010-03-24
_journal_date_accepted     2010-03-26
_journal_name_full     'Acta Crystallographica, Section E'
_journal_year     2010
_journal_volume     66
_journal_issue      4
_journal_page_first     m485
_journal_page_last     m486
_journal_paper_category     QM
_journal_coeditor_code     XU2740
_publ_contact_author
;
Dr. Tuncer H\"okelek
Hacettepe University
Department of Physics
06800 Beytepe
Ankara
Turkey
;
_publ_contact_author_email     merzifon@hacettepe.edu.tr
_publ_contact_author_fax     '90(312)2352550'
_publ_contact_author_phone     '90(312)2977242'
_publ_section_title
;\
Tetrakis(\m-4-methylbenzoato-\k^2^<i>O</i>:<i>O</i>')bis[(<i>N</i>,<i>N</i>-\
diethylnicotinamide-\k<i>N</i>^1^)zinc(II)]
;
loop_
    _publ_author_name
    _publ_author_address
    'Necefo\(glu, Hacali'
;
Department of Chemistry
Kafkas University
36100 Kars
Turkey
;
    '\,Cimen, Efdal'
;
Department of Chemistry
Kafkas University
36100 Kars
Turkey
;
    'Tercan, Bar\?i\,s'
;
Department of Physics
Karab\"uk University
78050 Karab\"uk
Turkey
;
    'Dal, Hakan'
;
Department of Chemistry
Faculty of Science
Anadolu University
26470 Yeniba\(glar
Eski\,sehir
Turkey
;
    'H\"okelek, Tuncer'
;
Department of Physics
Hacettepe University
06800 Beytepe
Ankara
Turkey
;
