# Supplementary material for: Tetra­kis(μ-4-methyl­benzoato-κ2 O:O′)bis­[(N,N-diethyl­nicotinamide-κN 1)zinc(II)]
Source: Acta Crystallogr Sect E Struct Rep Online. 2010 Mar 31;66(Pt 4):m485–6. doi: 10.1107/S1600536810011517 (PMC2983782; doi:10.1107/S1600536810011517)
Supplement: Supplementary file 2 [file e-66-0m485-Isup2.hkl]

#
# h,k,l, Fc-squared, Fo-squared, sigma(Fo-squared) and status flag
#
data_I
_shelx_title ' tb16 in P -1'
_shelx_refln_list_code          4
_shelx_F_calc_maximum      168.49
_exptl_crystal_F_000       535.90
_reflns_d_resolution_high  0.7453
 
loop_
 _symmetry_equiv_pos_as_xyz
 'x, y, z'
 '-x, -y, -z'
 
_cell_length_a     9.8603
_cell_length_b    10.5272
_cell_length_c    12.3514
_cell_angle_alpha  97.346
_cell_angle_beta   93.525
_cell_angle_gamma 106.342
 
_shelx_F_squared_multiplier     1.000
 
loop_
 _refln_index_h
 _refln_index_k
 _refln_index_l
 _refln_F_squared_calc
 _refln_F_squared_meas
 _refln_F_squared_sigma
 _refln_observed_status
   1   0   0     7784.25     8136.48    113.38 o
   2   0   0     3536.90     3617.11     34.70 o
   3   0   0     1688.24     1925.60     19.12 o
   4   0   0       75.98       65.20      1.47 o
   5   0   0     1069.53     1169.94     11.51 o
   6   0   0      192.98      222.08      3.27 o
   7   0   0      382.95      383.89      5.48 o
   8   0   0      186.96      200.37      7.20 o
   9   0   0      459.09      438.59     10.39 o
  10   0   0      316.03      318.28      8.48 o
  11   0   0      351.31      354.05      9.26 o
  12   0   0      152.83      153.38     10.89 o
 -12   1   0        1.36       -0.17      4.36 o
 -11   1   0      194.39      184.24      7.15 o
 -10   1   0      645.62      642.86     11.24 o
  -9   1   0      516.49      537.37      8.56 o
  -8   1   0       32.65       32.84      2.04 o
  -7   1   0      908.20      874.91      9.86 o
  -6   1   0      593.25      560.25      6.97 o
  -5   1   0     2332.40     2460.78     24.44 o
  -4   1   0       30.03       33.70      1.25 o
  -3   1   0      729.55      790.16      7.72 o
  -2   1   0     7035.03     7476.18     78.70 o
  -1   1   0     3132.97     3317.15     37.32 o
   0   1   0     2907.76     3242.58     52.30 o
   1   1   0     8603.14     8664.36     79.98 o
   2   1   0     3727.01     3841.06     33.39 o
   3   1   0     2669.15     2723.95     23.99 o
   4   1   0     1445.94     1428.02     13.11 o
   5   1   0      525.48      498.07      5.32 o
   6   1   0      118.09      122.56      2.21 o
   7   1   0        9.63       13.54      1.34 o
   8   1   0      437.11      468.18      7.75 o
   9   1   0      961.26      946.26     13.59 o
  10   1   0      276.55      288.90     10.02 o
  11   1   0      108.96      118.06      8.52 o
  12   1   0       60.77       52.27      7.84 o
 -13   2   0      321.53      355.13     16.55 o
 -12   2   0       90.88      105.79      5.64 o
 -11   2   0        6.10        5.41      2.58 o
 -10   2   0       21.36       25.28      2.71 o
  -9   2   0        4.07        4.44      1.80 o
  -8   2   0     1017.28      991.34     13.66 o
  -7   2   0     1626.74     1712.82     18.91 o
  -6   2   0     1999.47     2035.59     20.59 o
  -5   2   0     1013.73     1046.09     10.96 o
  -4   2   0     1102.90     1085.16     11.18 o
  -3   2   0     3878.62     4072.45     39.39 o
  -2   2   0      580.55      599.52      5.82 o
  -1   2   0    15756.51    15378.52    138.82 o
   0   2   0     3782.03     3785.14     34.13 o
   1   2   0       45.28       63.27      1.48 o
   2   2   0     2805.86     3150.80     27.24 o
   3   2   0     2126.10     2098.84     18.78 o
   4   2   0     6039.09     6396.01     58.15 o
   5   2   0      257.25      223.49      3.29 o
   6   2   0      297.23      297.33      4.05 o
   7   2   0        3.01        4.54      1.74 o
   8   2   0       62.40       62.65      2.94 o
   9   2   0       20.65       17.53      2.38 o
  10   2   0        0.78       -0.20      2.32 o
  11   2   0       25.28       27.24      5.08 o
 -13   3   0      133.14      129.80     10.74 o
 -12   3   0      196.77      207.23      7.18 o
 -11   3   0        4.76        3.87      2.59 o
 -10   3   0       36.19       28.30      2.71 o
  -9   3   0      389.38      375.82      6.78 o
  -8   3   0       42.17       42.27      2.12 o
  -7   3   0      229.94      221.14      3.97 o
  -6   3   0     2390.81     2531.02     25.34 o
  -5   3   0     2245.66     2343.15     23.31 o
  -4   3   0     2426.73     2335.12     24.66 o
  -3   3   0     1913.25     1904.70     18.79 o
  -2   3   0     4436.02     4770.25     48.30 o
  -1   3   0     4715.05     5035.83     50.96 o
   0   3   0      202.89      213.76      2.75 o
   1   3   0      312.17      312.08      3.76 o
   2   3   0        2.92        4.52      0.71 o
   3   3   0      602.55      609.62      6.19 o
   4   3   0      446.67      448.57      4.99 o
   5   3   0      801.11      809.31      8.62 o
   6   3   0       15.10       11.48      1.67 o
   7   3   0      387.53      371.74      6.67 o
   8   3   0      171.68      183.48      4.66 o
   9   3   0      517.66      519.95      9.74 o
  10   3   0       64.41       62.27      3.63 o
  11   3   0      132.33      139.24      6.18 o
 -13   4   0        2.33        7.55      6.10 o
 -12   4   0        3.75        1.24      3.00 o
 -11   4   0       23.44       26.92      4.91 o
 -10   4   0      206.22      189.12      5.22 o
  -9   4   0      300.70      302.70      6.01 o
  -8   4   0      479.60      446.66      7.52 o
  -7   4   0      242.12      236.31      6.18 o
  -6   4   0      959.92     1005.48     12.87 o
  -5   4   0       13.67       27.58      1.16 o
  -4   4   0     2956.83     3183.30     30.68 o
  -3   4   0     5214.77     5520.33     53.34 o
  -2   4   0     3310.88     3451.57     33.68 o
  -1   4   0      422.81      425.80      4.95 o
   0   4   0     2174.22     2199.05     21.68 o
   1   4   0      746.18      701.23      8.68 o
   2   4   0      711.52      719.10      7.40 o
   3   4   0      489.34      511.48      5.56 o
   4   4   0      265.54      296.00      4.59 o
   5   4   0        8.35        9.60      1.42 o
   6   4   0      134.34      144.02      4.04 o
   7   4   0      289.21      296.48      5.96 o
   8   4   0      214.34      211.99      8.05 o
   9   4   0      413.75      391.25      8.21 o
  10   4   0      171.47      185.91      6.24 o
 -13   5   0       22.16       39.20      7.55 o
 -12   5   0       45.27       46.49      4.24 o
 -11   5   0      152.00      166.65      5.71 o
 -10   5   0      463.63      461.33      9.91 o
  -9   5   0     1502.86     1488.80     20.20 o
  -8   5   0     1307.04     1368.82     18.38 o
  -7   5   0      994.07      939.10     10.85 o
  -6   5   0      132.55      127.13      2.57 o
  -5   5   0      831.36      911.67     10.44 o
  -4   5   0      368.62      406.42      5.27 o
  -3   5   0       13.59        8.77      0.97 o
  -2   5   0     1905.77     2020.12     25.71 o
  -1   5   0      904.41      911.41      9.16 o
   0   5   0     2536.79     2547.72     25.24 o
   1   5   0     2223.54     2197.04     25.01 o
   2   5   0     2024.32     2053.74     19.38 o
   3   5   0      957.86      920.32      9.65 o
   4   5   0      363.37      363.46      4.59 o
   5   5   0      761.97      750.20     12.11 o
   6   5   0       87.79       90.09      3.50 o
   7   5   0       11.30       10.48      2.42 o
   8   5   0      171.46      159.58      9.64 o
   9   5   0        7.19        4.15      2.92 o
  10   5   0       76.37       76.62      4.55 o
 -13   6   0       52.42       50.23      8.13 o
 -12   6   0       89.12       99.71     11.03 o
 -11   6   0        8.45        9.21      2.79 o
 -10   6   0      119.15      117.43      5.70 o
  -9   6   0      567.06      578.90      9.47 o
  -8   6   0     1215.93     1176.88     20.21 o
  -7   6   0     2156.29     2166.58     27.79 o
  -6   6   0      744.20      795.87      9.57 o
  -5   6   0     1181.42     1196.65     15.26 o
  -4   6   0       19.50       16.93      1.51 o
  -3   6   0      976.81      926.56     10.64 o
  -2   6   0       14.23       13.01      1.21 o
  -1   6   0      986.75     1029.89     11.66 o
   0   6   0       86.39       86.30      2.53 o
   1   6   0     3404.45     3638.84     40.71 o
   2   6   0     1848.38     1893.56     18.98 o
   3   6   0     1064.65     1029.08     10.87 o
   4   6   0      461.81      438.39      6.90 o
   5   6   0       37.65       44.42      4.15 o
   6   6   0      664.38      661.11     11.37 o
   7   6   0      232.66      232.41      8.23 o
   8   6   0       30.65       33.81      3.63 o
   9   6   0        9.81        3.96      3.09 o
 -12   7   0      239.32      231.82      7.88 o
 -11   7   0      158.05      158.17      6.48 o
 -10   7   0        8.86        7.48      2.39 o
  -9   7   0        3.95        5.58      2.19 o
  -8   7   0      214.09      189.51      4.64 o
  -7   7   0        9.68       16.91      2.00 o
  -6   7   0      528.77      523.28      7.51 o
  -5   7   0     1298.20     1277.12     19.07 o
  -4   7   0     1672.03     1700.55     18.64 o
  -3   7   0      560.00      521.33     10.90 o
  -2   7   0      813.00      735.61      8.97 o
  -1   7   0      213.91      166.17      3.14 o
   0   7   0       26.87       21.33      1.61 o
   1   7   0      312.13      324.50      5.06 o
   2   7   0      215.56      192.40      3.59 o
   3   7   0       51.45       53.61      2.92 o
   4   7   0      113.04      113.67      3.96 o
   5   7   0      300.54      300.46      6.86 o
   6   7   0      257.02      245.12      9.68 o
   7   7   0      117.17      116.67      5.20 o
   8   7   0      320.49      317.74      8.45 o
 -12   8   0      671.61      640.14     15.10 o
 -11   8   0      692.34      692.19     15.75 o
 -10   8   0      158.02      146.98      5.55 o
  -9   8   0       16.74       24.41      3.11 o
  -8   8   0        8.77        5.42      2.74 o
  -7   8   0       68.48       74.82      3.26 o
  -6   8   0      292.17      298.84      5.86 o
  -5   8   0       54.97       56.10      3.08 o
  -4   8   0     3195.78     3233.80     40.58 o
  -3   8   0        5.10        6.12      1.43 o
  -2   8   0      438.71      434.95      5.84 o
  -1   8   0     1118.29     1121.80     13.08 o
   0   8   0      699.08      693.20      9.65 o
   1   8   0     1345.17     1334.34     22.47 o
   2   8   0       20.60       21.58      1.94 o
   3   8   0      165.09      159.33      4.91 o
   4   8   0      364.13      350.77      7.55 o
   5   8   0      558.54      545.49     10.28 o
   6   8   0      222.88      228.97      6.99 o
   7   8   0      332.67      336.51     18.33 o
   8   8   0       86.98       79.49      5.26 o
 -12   9   0        1.92       -2.55      3.47 o
 -11   9   0      378.94      384.36     10.62 o
 -10   9   0      144.22      122.06      6.03 o
  -9   9   0      259.80      281.12      7.44 o
  -8   9   0      620.95      586.23     11.76 o
  -7   9   0      392.88      406.30      8.31 o
  -6   9   0        9.63       11.91      2.39 o
  -5   9   0      202.49      201.60      5.06 o
  -4   9   0      406.01      397.27      6.55 o
  -3   9   0      334.90      320.79      5.70 o
  -2   9   0      262.56      257.35      5.05 o
  -1   9   0      233.92      239.18      4.84 o
   0   9   0      157.69      145.17      4.33 o
   1   9   0      425.02      419.72      6.86 o
   2   9   0     1108.65     1069.23     17.94 o
   3   9   0      584.70      598.80     10.91 o
   4   9   0      182.86      186.55      8.73 o
   5   9   0       27.23       24.32      3.45 o
   6   9   0        5.02        4.03      3.55 o
   7   9   0       32.74       35.64      4.24 o
 -11  10   0       12.45       13.60      3.97 o
 -10  10   0       45.26       49.75      4.71 o
  -9  10   0      116.99      107.05      6.53 o
  -8  10   0      496.52      524.58     12.92 o
  -7  10   0      480.18      468.14     13.21 o
  -6  10   0      548.08      537.72     11.06 o
  -5  10   0       20.63       17.87      2.82 o
  -4  10   0     1032.26     1021.74     14.73 o
  -3  10   0        2.61        3.37      2.21 o
  -2  10   0        3.99        4.89      2.35 o
  -1  10   0      777.79      790.75     13.51 o
   0  10   0      792.35      780.95     14.88 o
   1  10   0       32.10       31.26      2.70 o
   2  10   0      293.17      302.69      8.05 o
   3  10   0      276.22      270.59     12.72 o
   4  10   0      173.37      183.04      6.66 o
   5  10   0      115.95      118.08      5.60 o
   6  10   0      143.04      159.03      7.11 o
 -10  11   0        3.02        1.39      3.59 o
  -9  11   0        7.28        4.42      6.24 o
  -8  11   0      123.20      112.66      6.05 o
  -7  11   0      203.77      214.81      7.70 o
  -6  11   0       79.95       86.71      6.39 o
  -5  11   0      345.51      356.54      9.75 o
  -4  11   0      560.69      568.48     13.55 o
  -3  11   0      401.69      406.28     10.39 o
  -2  11   0      122.46      122.34      5.52 o
  -1  11   0       13.16        7.98      4.21 o
   0  11   0       13.06       13.47      2.71 o
   1  11   0       33.75       30.50      3.18 o
   2  11   0       11.76        8.99      3.21 o
   3  11   0      155.16      157.69      6.39 o
   4  11   0      182.07      191.52      7.06 o
  -9  12   0       50.48       42.04      4.71 o
  -8  12   0        0.69        7.40      3.70 o
  -7  12   0       34.09       30.88      4.21 o
  -6  12   0       32.34       35.72      5.95 o
  -5  12   0       36.82       32.88      4.21 o
  -4  12   0      153.69      172.05     13.07 o
  -3  12   0      208.98      226.63      7.15 o
  -2  12   0      223.13      225.59      7.14 o
  -1  12   0      293.21      299.17      7.16 o
   0  12   0      929.18      890.18     14.67 o
   1  12   0      148.81      159.63      8.03 o
   2  12   0       39.91       40.07      4.93 o
   3  12   0        2.27        4.37      6.39 o
  -8  13   0       10.82        9.24     10.74 o
  -7  13   0       87.84       83.55      7.11 o
  -6  13   0       20.62       21.04      4.30 o
  -5  13   0        1.71       -2.02      3.63 o
  -4  13   0       13.91       18.17      4.05 o
  -3  13   0       15.23       19.11      5.66 o
  -2  13   0      159.49      155.53     11.53 o
  -1  13   0      570.63      565.36     10.80 o
   0  13   0      460.71      471.86     20.26 o
   1  13   0      806.65      792.55     16.12 o
   3 -14   1        5.83       13.02      4.18 o
   4 -14   1       24.54       28.33      3.73 o
   5 -14   1       90.68       92.47      4.97 o
  -1 -13   1      123.02      134.21      6.30 o
   0 -13   1      472.31      480.33     15.52 o
   1 -13   1      254.94      242.69      9.25 o
   2 -13   1      241.80      255.60      7.96 o
   3 -13   1       31.80       29.62      3.57 o
   4 -13   1       90.06       80.99      4.64 o
   5 -13   1       90.21       93.89      5.95 o
   6 -13   1       32.66       35.59      4.62 o
   7 -13   1       36.20       29.05      4.41 o
   8 -13   1        1.70       -3.68      3.68 o
  -3 -12   1       31.45       33.78      4.20 o
  -2 -12   1        1.89       -1.92      3.22 o
  -1 -12   1      379.27      383.76      9.77 o
   0 -12   1      132.85      126.98      5.76 o
   1 -12   1      257.94      271.36      6.70 o
   2 -12   1      458.50      453.74     13.91 o
   3 -12   1     1085.42     1061.82     22.48 o
   4 -12   1      984.73      961.10     20.73 o
   5 -12   1      113.84      101.13      5.75 o
   6 -12   1       60.77       57.36      4.82 o
   7 -12   1       79.88       96.51      5.62 o
   8 -12   1        8.08        5.81      3.49 o
   9 -12   1        1.37       -1.16      3.47 o
  -4 -11   1       18.31       21.43      3.80 o
  -3 -11   1       58.49       72.05      4.75 o
  -2 -11   1      286.82      307.12     10.52 o
  -1 -11   1      142.78      145.74      5.88 o
   0 -11   1        9.91       10.37      3.71 o
   1 -11   1       76.46       65.67      3.64 o
   2 -11   1      745.06      704.60     13.68 o
   3 -11   1      434.39      440.81     20.80 o
   4 -11   1     1400.10     1384.54     23.45 o
   5 -11   1      203.61      214.98      6.50 o
   6 -11   1       77.79       87.27      5.51 o
   7 -11   1      404.23      420.87     18.58 o
   8 -11   1       63.66       71.57      4.88 o
   9 -11   1       56.87       58.43      4.53 o
  10 -11   1        4.27        0.79      3.42 o
  -6 -10   1        1.47       -5.38      5.81 o
  -5 -10   1      289.11      297.03     14.65 o
  -4 -10   1      169.57      170.20      8.41 o
  -3 -10   1      562.44      563.12     17.91 o
  -2 -10   1        4.45        7.15      2.91 o
  -1 -10   1      150.05      148.27      5.41 o
   0 -10   1      418.96      426.41      7.65 o
   1 -10   1      575.10      596.04      9.81 o
   2 -10   1        1.50       -1.90      1.90 o
   3 -10   1      304.06      314.36      8.50 o
   4 -10   1        9.76        9.68      2.14 o
   5 -10   1      132.07      137.37      5.00 o
   6 -10   1       80.00       89.71      4.39 o
   7 -10   1      519.61      511.23     17.41 o
   8 -10   1      825.79      810.93     15.11 o
   9 -10   1      162.10      175.53      6.26 o
  10 -10   1      125.98      147.99      6.42 o
  11 -10   1      175.17      195.42     11.61 o
  -7  -9   1        0.95        4.07      6.10 o
  -6  -9   1       18.16       18.00      3.83 o
  -5  -9   1       35.71       30.95      3.67 o
  -4  -9   1      312.34      308.01      8.20 o
  -3  -9   1      987.21      984.96     18.00 o
  -2  -9   1     1355.10     1402.75     23.87 o
  -1  -9   1      176.50      182.46      4.78 o
   0  -9   1      335.48      325.41      7.11 o
   1  -9   1       42.46       43.67      2.49 o
   2  -9   1     1036.63     1017.66     13.21 o
   3  -9   1        2.49        1.07      1.60 o
   4  -9   1     1069.90     1021.94     13.20 o
   5  -9   1      307.13      282.03      5.79 o
   6  -9   1       50.66       60.08      3.05 o
   7  -9   1       59.72       73.22      3.30 o
   8  -9   1      448.03      441.29     16.05 o
   9  -9   1      129.12      132.86      5.24 o
  10  -9   1      503.30      502.39     10.62 o
  11  -9   1      252.70      245.52      7.01 o
  12  -9   1       41.40       45.59      7.55 o
  -8  -8   1        2.57        7.99      3.76 o
  -7  -8   1      466.95      470.50     10.90 o
  -6  -8   1       35.40       37.38      3.88 o
  -5  -8   1      831.40      813.59     15.55 o
  -4  -8   1      280.30      269.70      7.51 o
  -3  -8   1       88.01       94.94      3.63 o
  -2  -8   1       90.02       88.98      3.40 o
  -1  -8   1      522.34      525.80      7.20 o
   0  -8   1     1585.31     1552.06     17.45 o
   1  -8   1     1227.96     1228.05     14.13 o
   2  -8   1      577.34      564.54      7.45 o
   3  -8   1     1082.02     1079.99     13.51 o
   4  -8   1      489.57      463.06      8.20 o
   5  -8   1      876.24      883.12     12.41 o
   6  -8   1      168.79      175.63      4.85 o
   7  -8   1       46.22       52.69      2.82 o
   8  -8   1       97.47       84.58      3.44 o
   9  -8   1        2.41        5.10      2.07 o
  10  -8   1        7.74       10.11      2.66 o
  11  -8   1      310.24      306.12      7.75 o
  12  -8   1      193.10      191.36     12.20 o
  -9  -7   1        4.27        8.34      3.76 o
  -8  -7   1       25.32       30.54      5.08 o
  -7  -7   1      122.45      125.00      5.52 o
  -6  -7   1      749.05      743.66     14.85 o
  -5  -7   1      343.34      343.25      7.41 o
  -4  -7   1      409.98      410.72      7.42 o
  -3  -7   1      100.63       97.80      3.05 o
  -2  -7   1      252.53      233.12      4.78 o
  -1  -7   1      106.13      121.76      2.79 o
   0  -7   1      220.34      265.99      4.69 o
   1  -7   1      981.66     1001.29     10.92 o
   2  -7   1      189.02      182.43      3.67 o
   3  -7   1     1527.18     1465.50     16.17 o
   4  -7   1     1867.34     1899.31     20.53 o
   5  -7   1      448.04      434.35      6.40 o
   6  -7   1      968.79      945.45     14.68 o
   7  -7   1      223.68      245.20      5.14 o
   8  -7   1     1202.21     1165.11     16.18 o
   9  -7   1       72.37       77.48      3.30 o
  10  -7   1       10.46        9.30      2.41 o
  11  -7   1       70.78       69.06      3.96 o
  12  -7   1       59.63       51.28      5.78 o
  -9  -6   1        4.76        0.40      4.76 o
  -8  -6   1       81.89       81.54      7.72 o
  -7  -6   1      280.06      278.39     11.00 o
  -6  -6   1      952.48      909.94     14.66 o
  -5  -6   1      123.89      125.25      4.29 o
  -4  -6   1      748.82      736.67     14.20 o
  -3  -6   1      751.62      761.55     10.11 o
  -2  -6   1     1588.09     1529.85     19.56 o
  -1  -6   1      850.97      832.39      9.07 o
   0  -6   1       16.12       30.07      1.60 o
   1  -6   1       34.25       34.65      1.48 o
   2  -6   1       22.18       24.69      1.61 o
   3  -6   1      609.15      708.72      8.39 o
   4  -6   1      248.71      326.63      4.62 o
   5  -6   1      924.39      912.05     10.53 o
   6  -6   1     1415.14     1427.31     18.69 o
   7  -6   1     1098.27     1069.79     14.68 o
   8  -6   1      601.31      611.72      9.51 o
   9  -6   1      330.86      344.22      8.26 o
  10  -6   1      236.43      240.61      5.86 o
  11  -6   1      163.05      165.38      5.85 o
  12  -6   1        9.97       14.33      4.46 o
  13  -6   1       11.76       -2.03      6.10 o
 -10  -5   1       64.50       63.62      4.50 o
  -9  -5   1      159.56      157.17      5.95 o
  -8  -5   1      272.62      274.48      7.56 o
  -7  -5   1       41.93       47.31      3.22 o
  -6  -5   1       52.06       47.52      2.76 o
  -5  -5   1      733.66      737.99      9.38 o
  -4  -5   1      320.88      326.15      4.51 o
  -3  -5   1      211.13      204.27      3.13 o
  -2  -5   1      892.37      860.30     10.82 o
  -1  -5   1      227.90      167.46      2.80 o
   0  -5   1     4097.87     4192.27     40.76 o
   1  -5   1     4365.93     4577.06     44.34 o
   2  -5   1     4767.57     5217.10     50.58 o
   3  -5   1      227.78      250.02      4.88 o
   4  -5   1      751.34      861.98      9.75 o
   5  -5   1      246.68      284.15      4.35 o
   6  -5   1        1.78        2.89      1.06 o
   7  -5   1      786.44      756.83     10.93 o
   8  -5   1      325.23      333.38      6.11 o
   9  -5   1      283.32      280.63      8.23 o
  10  -5   1      291.74      291.59      9.93 o
  11  -5   1      611.82      596.79     12.68 o
  12  -5   1      497.81      505.91     14.76 o
  13  -5   1      545.72      521.31     15.79 o
 -11  -4   1       68.12       64.28      7.07 o
 -10  -4   1      169.08      184.24      6.38 o
  -9  -4   1      422.19      411.13      9.51 o
  -8  -4   1      122.65      125.09      4.54 o
  -7  -4   1      334.67      332.19      7.11 o
  -6  -4   1      540.59      546.74      8.03 o
  -5  -4   1       37.79       41.26      1.72 o
  -4  -4   1       82.25       91.58      2.21 o
  -3  -4   1      389.84      363.07      4.30 o
  -2  -4   1      842.67      865.57      9.32 o
  -1  -4   1      126.67      119.21      2.19 o
   0  -4   1     1461.07     1455.36     14.64 o
   1  -4   1     3401.94     3380.51     32.91 o
   2  -4   1    13356.18    13657.72    130.68 o
   3  -4   1    10687.85    11464.86    131.25 o
   4  -4   1       11.52        8.82      0.87 o
   5  -4   1       10.77        9.66      1.15 o
   6  -4   1        2.20        1.10      0.74 o
   7  -4   1      300.86      325.33      5.06 o
   8  -4   1       24.95       21.39      1.95 o
   9  -4   1     2197.20     2175.92     28.03 o
  10  -4   1      871.24      882.71     14.46 o
  11  -4   1      721.80      710.40     12.10 o
  12  -4   1      122.24      129.88      7.86 o
  13  -4   1       11.97       23.23      5.23 o
 -11  -3   1        1.68        3.48      4.04 o
 -10  -3   1       62.83       57.73      4.17 o
  -9  -3   1      345.32      327.90      7.65 o
  -8  -3   1      678.50      677.83     11.62 o
  -7  -3   1      307.89      315.95      7.40 o
  -6  -3   1        5.96        7.25      1.34 o
  -5  -3   1      226.06      226.95      3.43 o
  -4  -3   1     1162.11     1165.81     12.36 o
  -3  -3   1      873.42      831.26     10.05 o
  -2  -3   1      267.21      246.50      3.13 o
  -1  -3   1     1902.28     1940.87     19.06 o
   0  -3   1      925.61      975.13      9.30 o
   1  -3   1     1612.05     1656.86     17.44 o
   2  -3   1      654.78      686.34      7.10 o
   3  -3   1     2536.98     2493.48     25.71 o
   4  -3   1      934.66      834.48      8.10 o
   5  -3   1     3910.36     4220.37     41.03 o
   6  -3   1     2083.07     2035.21     20.51 o
   7  -3   1      731.50      707.64      8.62 o
   8  -3   1      319.86      317.41      5.82 o
   9  -3   1      412.14      415.55      7.79 o
  10  -3   1      392.53      387.23      7.65 o
  11  -3   1      288.82      295.48      9.85 o
  12  -3   1      295.24      299.65     11.18 o
  13  -3   1       10.89       11.53      5.08 o
 -12  -2   1      106.64      108.31     10.16 o
 -11  -2   1       15.54       11.25      3.12 o
 -10  -2   1       61.11       59.72      4.06 o
  -9  -2   1        4.73        1.68      2.15 o
  -8  -2   1       23.62       29.46      3.70 o
  -7  -2   1      368.57      370.93      7.64 o
  -6  -2   1      745.66      749.24      7.83 o
  -5  -2   1      524.87      531.52      5.77 o
  -4  -2   1     3535.28     3660.71     32.41 o
  -3  -2   1      413.59      378.02      4.09 o
  -2  -2   1       72.71       97.14      1.63 o
  -1  -2   1        3.11        3.71      0.76 o
   0  -2   1     3253.19     3396.87     36.91 o
   1  -2   1      160.79      164.49      2.20 o
   2  -2   1      125.73      157.12      1.98 o
   3  -2   1        3.23        6.81      0.67 o
   4  -2   1      404.83      423.28      5.12 o
   5  -2   1      726.45      681.02      7.92 o
   6  -2   1     5362.54     5458.98     53.06 o
   7  -2   1     2761.08     2727.45     29.11 o
   8  -2   1       21.84       26.15      1.79 o
   9  -2   1      454.85      449.82     10.31 o
  10  -2   1        8.99        9.84      2.24 o
  11  -2   1      439.62      441.77      8.57 o
  12  -2   1       52.80       55.97      5.93 o
 -12  -1   1       26.63       31.73      4.25 o
 -11  -1   1      145.94      157.55     13.21 o
 -10  -1   1      175.53      166.99      5.18 o
  -9  -1   1       34.54       31.80      2.77 o
  -8  -1   1        1.11        2.40      1.72 o
  -7  -1   1      411.38      430.32      5.45 o
  -6  -1   1      133.88      147.25      2.51 o
  -5  -1   1       63.24       85.02      1.82 o
  -4  -1   1     1077.76     1071.09     10.63 o
  -3  -1   1     2325.49     2430.79     22.80 o
  -2  -1   1     6067.40     6198.72     53.56 o
  -1  -1   1      350.09      313.87      4.09 o
   0  -1   1     1149.14     1254.04     17.73 o
   1  -1   1      780.97      805.35     11.87 o
   2  -1   1     1375.12     1409.70     14.84 o
   3  -1   1      468.77      487.81      5.89 o
   4  -1   1      425.94      445.35      5.34 o
   5  -1   1        5.98        2.41      0.81 o
   6  -1   1      366.39      352.03      4.77 o
   7  -1   1     1070.73     1055.55     12.15 o
   8  -1   1      152.23      159.83      3.94 o
   9  -1   1      940.32      966.19     16.62 o
  10  -1   1     1214.91     1206.88     18.26 o
  11  -1   1      356.12      377.29     12.03 o
  12  -1   1       57.48       53.91      5.91 o
 -12   0   1       39.51       43.22      4.53 o
 -11   0   1      467.09      491.38     12.27 o
 -10   0   1       29.81       34.70      2.94 o
  -9   0   1     1136.46     1158.06     18.39 o
  -8   0   1       29.37       28.03      2.01 o
  -7   0   1     1441.24     1481.68     15.75 o
  -6   0   1     1152.58     1191.04     12.74 o
  -5   0   1       10.19       12.33      0.95 o
  -4   0   1     1354.59     1556.53     15.72 o
  -3   0   1     1528.89     1770.42     17.43 o
  -2   0   1      664.61      725.55      7.92 o
  -1   0   1     4037.73     4372.69     53.85 o
   0   0   1    11788.66    11652.76    236.19 o
   1   0   1     4058.67     3886.81     45.25 o
   2   0   1     2330.51     2306.19     52.87 o
   3   0   1     7177.70     7528.85    112.77 o
   4   0   1     6764.44     7356.53     70.69 o
   5   0   1      119.34      114.30      2.61 o
   6   0   1       33.40       38.83      1.83 o
   7   0   1      249.18      265.43      4.48 o
   8   0   1      137.36      137.82      3.72 o
   9   0   1       45.07       50.40      2.63 o
  10   0   1      245.42      246.88      5.94 o
  11   0   1      353.49      363.26     16.55 o
  12   0   1      132.31      122.32      8.09 o
 -12   1   1       18.74       23.20      3.91 o
 -11   1   1      115.45      104.04      5.65 o
 -10   1   1      127.79      136.99      5.56 o
  -9   1   1       51.56       51.43      2.76 o
  -8   1   1      964.01     1028.59     13.12 o
  -7   1   1     1034.09     1059.89     13.30 o
  -6   1   1     2288.39     2440.66     24.60 o
  -5   1   1      371.30      392.08      4.84 o
  -4   1   1       35.66       51.50      1.39 o
  -3   1   1        3.34        7.71      0.63 o
  -2   1   1     2826.72     3087.08     58.21 o
  -1   1   1      381.15      386.42      5.18 o
   0   1   1     1274.35     1324.90     16.54 o
   1   1   1     6888.31     7079.22     87.24 o
   2   1   1    28389.53    28462.45    308.07 o
   3   1   1     8206.21     8359.33     80.12 o
   4   1   1    14664.27    15207.49    136.44 o
   5   1   1     1515.56     1514.26     13.95 o
   6   1   1      667.57      666.76      7.57 o
   7   1   1      151.44      144.97      3.71 o
   8   1   1       20.17       20.78      2.08 o
   9   1   1      230.96      222.77      5.04 o
  10   1   1       37.14       39.13      2.90 o
  11   1   1       78.78       73.54      6.97 o
  12   1   1       37.49       42.89      5.86 o
 -13   2   1      249.22      271.95     12.20 o
 -12   2   1      174.95      164.72      6.77 o
 -11   2   1      207.10      206.42      9.15 o
 -10   2   1       40.63       42.47      3.45 o
  -9   2   1     1095.46     1150.58     14.67 o
  -8   2   1      948.12      957.02     12.30 o
  -7   2   1      673.64      713.70      8.74 o
  -6   2   1      791.95      760.81      8.55 o
  -5   2   1     1071.00     1097.49     11.54 o
  -4   2   1       58.04       35.49      1.19 o
  -3   2   1     4949.84     5229.42     53.80 o
  -2   2   1      181.62      180.20      2.22 o
  -1   2   1      741.02      796.98      8.62 o
   0   2   1      496.82      479.01      5.68 o
   1   2   1     4005.98     4123.13     42.23 o
   2   2   1     5732.05     5914.66     56.81 o
   3   2   1     5986.89     6338.09     58.09 o
   4   2   1     1950.61     1885.42     17.80 o
   5   2   1      820.16      767.76      7.99 o
   6   2   1      376.29      378.26      6.22 o
   7   2   1      779.85      786.72     11.95 o
   8   2   1      389.41      404.07      7.04 o
   9   2   1      342.18      328.36      6.36 o
  10   2   1      143.77      125.86      4.39 o
  11   2   1      123.16      127.78      7.95 o
 -13   3   1      123.78      111.60      6.97 o
 -12   3   1      411.75      387.64     10.79 o
 -11   3   1      620.05      629.94     14.65 o
 -10   3   1     1020.49     1008.99     17.96 o
  -9   3   1      389.10      394.86      6.46 o
  -8   3   1      213.56      226.87      4.96 o
  -7   3   1       59.25       55.39      2.02 o
  -6   3   1     1026.92     1056.52     11.95 o
  -5   3   1        9.92        4.01      0.85 o
  -4   3   1     3034.78     3132.83     32.85 o
  -3   3   1      680.68      639.45      6.48 o
  -2   3   1     7382.92     7760.72     77.92 o
  -1   3   1      770.37      828.77      8.54 o
   0   3   1     1899.79     1790.59     22.38 o
   1   3   1        2.53        7.88      0.87 o
   2   3   1      873.03      959.60      9.42 o
   3   3   1      441.81      431.10      4.37 o
   4   3   1        1.14        3.69      0.79 o
   5   3   1      290.47      292.52      4.09 o
   6   3   1      302.09      289.90      5.43 o
   7   3   1      763.78      737.43     10.84 o
   8   3   1       74.59       90.46      3.48 o
   9   3   1      169.88      160.20      4.45 o
  10   3   1        2.05        1.20      3.69 o
  11   3   1        8.39       10.53      4.81 o
 -13   4   1      246.38      253.29      8.71 o
 -12   4   1       91.11       81.45      5.37 o
 -11   4   1      390.88      382.54     10.45 o
 -10   4   1      549.68      547.26     11.15 o
  -9   4   1       10.00        8.60      1.98 o
  -8   4   1        5.37        5.59      1.50 o
  -7   4   1      263.33      269.47      4.32 o
  -6   4   1      689.35      730.70     11.97 o
  -5   4   1      944.66     1069.83     11.19 o
  -4   4   1     1338.19     1491.45     15.26 o
  -3   4   1     2124.69     2233.27     22.15 o
  -2   4   1     4235.51     4309.71     56.87 o
  -1   4   1     5230.06     5440.85     52.56 o
   0   4   1     1033.21      999.85     10.37 o
   1   4   1     1941.09     1960.95     20.80 o
   2   4   1     1051.32     1070.48     11.22 o
   3   4   1     1829.51     1952.70     17.47 o
   4   4   1      901.45      906.68      9.70 o
   5   4   1        4.90        7.34      1.75 o
   6   4   1        4.85        3.09      1.70 o
   7   4   1      250.93      253.41      5.34 o
   8   4   1      493.19      489.97      9.07 o
   9   4   1       74.82       83.48      3.79 o
  10   4   1      115.21      112.80      6.48 o
 -13   5   1        6.75        7.02      3.84 o
 -12   5   1        0.69        2.18      3.63 o
 -11   5   1        8.82        9.11      3.48 o
 -10   5   1       10.46        9.72      2.34 o
  -9   5   1       97.10       92.88      3.98 o
  -8   5   1      231.82      223.72      4.93 o
  -7   5   1      106.01      109.47      2.63 o
  -6   5   1     2098.72     2085.01     20.91 o
  -5   5   1      541.22      521.93      6.13 o
  -4   5   1     2495.92     2494.91     28.15 o
  -3   5   1     1795.50     2043.14     21.57 o
  -2   5   1      224.76      232.88      3.34 o
  -1   5   1     1267.18     1296.10     12.62 o
   0   5   1       29.86       15.31      1.10 o
   1   5   1     2126.14     2252.72     23.47 o
   2   5   1     1864.06     1699.78     17.40 o
   3   5   1     1010.99      938.01      9.66 o
   4   5   1      997.97      959.90     11.41 o
   5   5   1       68.65       78.61      3.07 o
   6   5   1      173.38      176.27      4.47 o
   7   5   1      141.98      137.12      4.13 o
   8   5   1        0.41       -2.17      2.17 o
   9   5   1        0.67        0.70      3.50 o
  10   5   1       65.01       75.52      8.71 o
 -13   6   1      133.30      124.70      6.56 o
 -12   6   1      140.42      135.82      6.45 o
 -11   6   1      688.79      651.66     15.07 o
 -10   6   1      146.90      148.68      5.49 o
  -9   6   1      152.82      148.18      4.75 o
  -8   6   1     1338.85     1255.15     17.27 o
  -7   6   1     1369.54     1441.97     16.09 o
  -6   6   1     1650.83     1666.48     18.24 o
  -5   6   1     1206.77     1099.53     12.54 o
  -4   6   1     1069.90     1033.91     12.71 o
  -3   6   1     2053.63     2085.81     22.21 o
  -2   6   1      141.82      153.17      2.92 o
  -1   6   1      360.72      376.96      6.23 o
   0   6   1       53.93       42.48      1.77 o
   1   6   1      309.79      276.48      4.31 o
   2   6   1     2352.50     2388.48     24.22 o
   3   6   1     1168.01     1176.69     12.71 o
   4   6   1      148.90      150.63      4.07 o
   5   6   1     1114.30     1085.71     15.03 o
   6   6   1      123.97      119.89      4.05 o
   7   6   1      336.32      326.43      8.13 o
   8   6   1       28.98       29.13      4.11 o
   9   6   1       42.08       48.61      5.25 o
 -12   7   1      362.84      362.66     10.54 o
 -11   7   1      474.24      466.31     12.09 o
 -10   7   1      113.76      127.01     22.65 o
  -9   7   1        3.57        3.26      2.19 o
  -8   7   1        3.81        1.90      2.04 o
  -7   7   1      176.19      173.82      4.86 o
  -6   7   1      315.54      333.64      5.20 o
  -5   7   1     1567.69     1604.41     17.79 o
  -4   7   1      477.98      499.06      7.45 o
  -3   7   1     1687.11     1734.11     18.94 o
  -2   7   1     2377.21     2381.18     25.40 o
  -1   7   1     3354.63     3452.06     35.95 o
   0   7   1       76.13       65.58      2.32 o
   1   7   1      321.30      333.62      5.47 o
   2   7   1      290.19      294.47      5.78 o
   3   7   1      590.79      604.47      9.24 o
   4   7   1       14.47       15.86      2.17 o
   5   7   1      873.74      876.61     12.91 o
   6   7   1      522.04      503.51      9.47 o
   7   7   1      280.51      286.02      6.82 o
   8   7   1       48.32       51.59      5.63 o
 -12   8   1      342.55      312.67      9.83 o
 -11   8   1      874.31      909.98     20.00 o
 -10   8   1      816.88      817.50     18.05 o
  -9   8   1        3.71        4.97      3.34 o
  -8   8   1      471.82      473.31      9.22 o
  -7   8   1      191.11      193.30      5.34 o
  -6   8   1        1.38        2.77      1.69 o
  -5   8   1      184.65      198.12      3.93 o
  -4   8   1     2358.94     2430.88     26.29 o
  -3   8   1       12.58       12.82      1.60 o
  -2   8   1      230.42      237.31      4.82 o
  -1   8   1      504.79      504.96      7.02 o
   0   8   1     1428.79     1425.72     17.51 o
   1   8   1      337.04      292.47      5.39 o
   2   8   1      180.47      174.44      4.96 o
   3   8   1      115.57      107.43      3.70 o
   4   8   1       36.12       36.59      2.80 o
   5   8   1       15.52       12.89      2.57 o
   6   8   1      192.34      200.51      8.09 o
   7   8   1        3.56        3.83      2.79 o
 -12   9   1       20.66       20.57      8.57 o
 -11   9   1      291.71      289.83      9.33 o
 -10   9   1      479.36      474.54     19.02 o
  -9   9   1     1082.63     1075.35     22.48 o
  -8   9   1      813.90      778.90     17.14 o
  -7   9   1      651.68      619.39     14.16 o
  -6   9   1       93.75       96.32      4.51 o
  -5   9   1        9.00       13.36      2.13 o
  -4   9   1        5.38       10.94      1.98 o
  -3   9   1      371.29      378.31      6.43 o
  -2   9   1      592.77      597.56      8.77 o
  -1   9   1       97.81       95.82      4.72 o
   0   9   1      146.51      127.53      3.72 o
   1   9   1       88.37       89.33      3.57 o
   2   9   1      431.58      424.24      7.47 o
   3   9   1      980.67      976.94     15.67 o
   4   9   1      129.98      119.36      4.66 o
   5   9   1       63.41       60.74      3.82 o
   6   9   1       44.17       40.67      3.72 o
 -11  10   1        0.06        3.77      3.70 o
 -10  10   1        1.08        1.52      3.47 o
  -9  10   1       78.32       65.02      4.93 o
  -8  10   1      145.48      136.48     14.52 o
  -7  10   1      801.34      807.85     17.66 o
  -6  10   1      335.92      340.81      9.55 o
  -5  10   1        5.60        4.76      2.59 o
  -4  10   1     1426.16     1478.34     24.48 o
  -3  10   1      226.76      225.94      5.41 o
  -2  10   1        4.14        5.30      2.09 o
  -1  10   1      660.90      655.73     10.58 o
   0  10   1      360.10      349.34      7.05 o
   1  10   1       33.33       33.38      3.01 o
   2  10   1      171.05      170.40      4.90 o
   3  10   1      160.75      167.76      8.21 o
   4  10   1      154.81      148.29      5.82 o
   5  10   1      179.13      184.33      9.16 o
 -10  11   1       30.88       31.80      9.15 o
  -9  11   1      128.68      157.24      7.19 o
  -8  11   1        0.41        0.73      6.24 o
  -7  11   1       14.99       22.31      4.65 o
  -6  11   1      246.02      245.15      8.21 o
  -5  11   1      662.09      671.81     15.49 o
  -4  11   1      397.10      419.27      9.79 o
  -3  11   1      254.25      240.63     10.25 o
  -2  11   1      216.57      220.61      7.96 o
  -1  11   1        5.66        6.73      4.30 o
   0  11   1      154.82      140.76      5.58 o
   1  11   1       14.86       13.18      2.80 o
   2  11   1        1.12        0.31      2.55 o
   3  11   1      197.51      205.67      6.95 o
   4  11   1       71.38       68.90      4.65 o
  -9  12   1      299.30      299.13      9.64 o
  -8  12   1       24.53       26.51      4.30 o
  -7  12   1        1.40        2.20      3.48 o
  -6  12   1        6.58        6.63      3.47 o
  -5  12   1       52.54       44.84      4.46 o
  -4  12   1      185.14      189.35      7.48 o
  -3  12   1      236.52      240.13      7.37 o
  -2  12   1      152.57      159.40      6.85 o
  -1  12   1      124.99      136.57     10.24 o
   0  12   1      264.62      263.10      6.78 o
   1  12   1        8.00        5.66      3.23 o
   2  12   1       79.52       83.80      5.14 o
  -8  13   1      427.05      438.75     17.42 o
  -7  13   1        2.26        6.16      3.92 o
  -6  13   1        1.27        1.94      3.55 o
  -5  13   1        0.53       -3.42      3.42 o
  -4  13   1       16.03       17.59      3.91 o
  -3  13   1        0.55       -1.49      3.48 o
  -2  13   1        7.93        5.25      6.23 o
  -1  13   1      127.22      123.79      5.20 o
   0  13   1      277.88      286.79      7.37 o
   3 -14   2       39.17       43.93      4.82 o
   4 -14   2       61.68       82.35      6.97 o
   5 -14   2       19.67        5.46      6.68 o
  -1 -13   2       28.10       37.75      4.33 o
   0 -13   2      764.91      791.30     15.90 o
   1 -13   2      195.30      202.25      9.41 o
   2 -13   2      173.69      164.87      7.18 o
   3 -13   2       60.18       50.56      4.82 o
   4 -13   2      179.55      188.52      7.68 o
   5 -13   2      129.11      145.58     10.50 o
   6 -13   2        2.12        5.90      2.88 o
   7 -13   2        8.24        7.05      2.69 o
   8 -13   2       14.25       18.87      6.10 o
  -3 -12   2      439.07      419.41     10.69 o
  -2 -12   2      102.64       92.81      5.43 o
  -1 -12   2      191.42      191.59      9.50 o
   0 -12   2        1.77        1.07      3.06 o
   1 -12   2       63.37       64.48      5.96 o
   2 -12   2      288.83      301.84      9.14 o
   3 -12   2      452.03      472.55      9.76 o
   4 -12   2      981.47      965.99     14.93 o
   5 -12   2      215.00      207.76      5.43 o
   6 -12   2      118.06      107.93      5.15 o
   7 -12   2      155.78      150.91     11.48 o
   8 -12   2       35.30       27.86      3.47 o
   9 -12   2        6.16       15.68      5.81 o
  -5 -11   2      159.27      181.19     11.91 o
  -4 -11   2      200.82      212.48      8.20 o
  -3 -11   2      284.68      280.84     11.14 o
  -2 -11   2     1107.49     1113.44     44.66 o
  -1 -11   2       50.85       49.09      4.10 o
   0 -11   2      207.89      195.35      9.77 o
   1 -11   2        2.66       -1.85      2.39 o
   2 -11   2       18.18       17.53      2.42 o
   3 -11   2      627.86      628.32      9.62 o
   4 -11   2      884.61      867.53     15.85 o
   5 -11   2      714.46      673.57     13.26 o
   6 -11   2     1096.76     1045.36     18.39 o
   7 -11   2      455.18      458.60      9.92 o
   8 -11   2      194.46      205.62      6.18 o
   9 -11   2      108.35      129.03     10.60 o
  10 -11   2        7.06        2.12      4.18 o
  -6 -10   2       85.97       89.80      6.03 o
  -5 -10   2      135.11      130.11      7.86 o
  -4 -10   2      917.88      903.18     17.29 o
  -3 -10   2       43.45       44.47      3.94 o
  -2 -10   2       42.77       34.84      3.30 o
  -1 -10   2      459.20      455.03      9.99 o
   0 -10   2      662.13      663.52     10.60 o
   1 -10   2      786.94      778.41     11.93 o
   2 -10   2       16.39       19.92      1.95 o
   3 -10   2      719.81      696.83      9.90 o
   4 -10   2        4.87        7.96      2.04 o
   5 -10   2      184.94      171.39      4.85 o
   6 -10   2      258.13      238.58      7.88 o
   7 -10   2     1064.13     1041.43     16.21 o
   8 -10   2      952.74      923.38     16.51 o
   9 -10   2      113.88      143.94      7.53 o
  10 -10   2       16.59       21.02      4.50 o
  11 -10   2      221.29      247.74     10.45 o
  -7  -9   2      167.13      171.39      7.56 o
  -6  -9   2      213.28      208.39      7.13 o
  -5  -9   2      537.07      534.73     11.81 o
  -4  -9   2       40.41       41.81      3.70 o
  -3  -9   2     1304.38     1289.37     22.27 o
  -2  -9   2      322.96      327.71      6.62 o
  -1  -9   2      522.04      489.14      8.42 o
   0  -9   2       80.67       79.21      3.37 o
   1  -9   2      684.31      706.44      9.63 o
   2  -9   2      268.16      280.22      4.69 o
   3  -9   2      319.20      342.81      5.87 o
   4  -9   2      182.83      204.87      4.32 o
   5  -9   2       24.51       26.03      2.22 o
   6  -9   2        3.05        3.19      1.81 o
   7  -9   2       32.63       41.64      2.63 o
   8  -9   2        1.86        2.42      2.18 o
   9  -9   2      414.45      404.29      9.15 o
  10  -9   2      455.63      452.92     13.44 o
  11  -9   2      141.46      130.43      7.94 o
  12  -9   2      110.89       96.11      9.58 o
  -8  -8   2      242.84      252.85      9.64 o
  -7  -8   2      435.08      447.59     10.74 o
  -6  -8   2      468.28      469.74     10.85 o
  -5  -8   2       16.57       14.77      3.04 o
  -4  -8   2      289.92      288.77      7.51 o
  -3  -8   2      169.12      170.98      5.07 o
  -2  -8   2       19.45       16.36      2.17 o
  -1  -8   2      206.95      197.99      4.76 o
   0  -8   2     2081.46     2087.64     26.74 o
   1  -8   2      471.91      479.53      6.11 o
   2  -8   2      591.65      604.35      7.82 o
   3  -8   2     1348.47     1299.46     15.82 o
   4  -8   2     1004.82      983.80     12.40 o
   5  -8   2      846.34      825.52     11.91 o
   6  -8   2       20.39       21.13      2.04 o
   7  -8   2        1.24        4.86      1.83 o
   8  -8   2      371.84      337.78      6.36 o
   9  -8   2      141.01      135.44      3.94 o
  10  -8   2        8.51        7.65      3.12 o
  11  -8   2      445.06      424.89     13.23 o
  12  -8   2      372.81      369.36     12.68 o
  -9  -7   2       10.36       12.85      3.69 o
  -8  -7   2        4.60        7.66      3.37 o
  -7  -7   2        3.11        0.86      3.01 o
  -6  -7   2      408.71      407.79      9.49 o
  -5  -7   2      145.90      137.94      6.30 o
  -4  -7   2        7.44        6.85      2.07 o
  -3  -7   2      650.06      646.38      9.82 o
  -2  -7   2      452.07      447.30      6.87 o
  -1  -7   2      612.14      584.60      7.62 o
   0  -7   2      337.21      357.50      5.64 o
   1  -7   2      571.15      556.51      6.22 o
   2  -7   2      704.27      682.55      8.55 o
   3  -7   2      485.18      511.81      7.08 o
   4  -7   2      914.20      879.50     11.03 o
   5  -7   2      741.85      682.12      9.94 o
   6  -7   2     1325.28     1289.80     17.23 o
   7  -7   2     1328.23     1308.55     19.53 o
   8  -7   2      301.85      312.75      5.95 o
   9  -7   2      372.92      367.61      6.82 o
  10  -7   2        5.39        6.73      3.03 o
  11  -7   2       66.92       68.53      6.53 o
  12  -7   2      147.75      166.85      8.79 o
  -9  -6   2       29.05       29.03      3.96 o
  -8  -6   2        1.77        1.86      2.87 o
  -7  -6   2       43.21       43.80      3.65 o
  -6  -6   2       87.09       79.39      4.34 o
  -5  -6   2       72.50       72.06      2.96 o
  -4  -6   2     1361.81     1377.70     15.82 o
  -3  -6   2     1420.08     1379.29     16.49 o
  -2  -6   2     1816.01     1829.92     19.87 o
  -1  -6   2       39.61       34.92      2.10 o
   0  -6   2      341.99      341.67      6.95 o
   1  -6   2      159.04      194.09      3.03 o
   2  -6   2       53.39       35.41      1.83 o
   3  -6   2      132.07      142.11      3.67 o
   4  -6   2       29.66       20.17      1.43 o
   5  -6   2      708.01      710.13      9.01 o
   6  -6   2      548.39      570.23      8.53 o
   7  -6   2      653.66      594.76      9.00 o
   8  -6   2     1022.25     1030.68     14.32 o
   9  -6   2      705.44      732.82     10.94 o
  10  -6   2      423.17      426.60     11.28 o
  11  -6   2      436.39      460.22     11.46 o
  12  -6   2      102.04      105.84      7.39 o
 -10  -5   2       81.41       83.04      7.05 o
  -9  -5   2     1517.20     1440.71     25.09 o
  -8  -5   2      675.37      661.69     13.34 o
  -7  -5   2      234.98      250.72      6.97 o
  -6  -5   2      228.19      225.04      5.12 o
  -5  -5   2        6.71        6.58      1.60 o
  -4  -5   2      605.05      620.37      7.72 o
  -3  -5   2      146.96      140.42      2.76 o
  -2  -5   2      991.80      984.29     10.68 o
  -1  -5   2      666.74      644.93      7.72 o
   0  -5   2     1285.30     1163.08     12.08 o
   1  -5   2     2211.40     2136.46     19.08 o
   2  -5   2     1025.13      965.18     10.89 o
   3  -5   2      196.40      184.60      3.14 o
   4  -5   2      201.23      192.69      3.20 o
   5  -5   2      106.95       82.81      2.50 o
   6  -5   2        4.72       12.16      1.51 o
   7  -5   2      122.05      109.13      3.07 o
   8  -5   2       31.80       27.87      1.96 o
   9  -5   2      333.58      341.35      6.13 o
  10  -5   2      385.29      405.42     10.73 o
  11  -5   2       32.44       29.59      3.85 o
  12  -5   2      901.18      913.19     22.36 o
 -11  -4   2      127.68      132.13      7.33 o
 -10  -4   2       78.49       78.09      4.92 o
  -9  -4   2      301.30      296.70      7.94 o
  -8  -4   2      640.73      644.19     12.72 o
  -7  -4   2      762.79      765.30     12.60 o
  -6  -4   2      597.35      628.89      8.37 o
  -5  -4   2      230.38      253.27      3.87 o
  -4  -4   2      453.31      474.73      5.41 o
  -3  -4   2       37.43       48.82      1.51 o
  -2  -4   2        5.26        9.28      1.13 o
  -1  -4   2      533.94      534.67      6.50 o
   0  -4   2      756.63      717.43      7.66 o
   1  -4   2      852.98      729.64      7.94 o
   2  -4   2     3931.58     3961.08     54.01 o
   3  -4   2     6449.26     6758.34     61.08 o
   4  -4   2     1430.41     1467.79     17.23 o
   5  -4   2     1911.76     2023.60     23.44 o
   6  -4   2     2265.26     2387.50     29.57 o
   7  -4   2      113.96      106.35      2.93 o
   8  -4   2       82.20       73.84      2.75 o
   9  -4   2      943.33      937.66     14.28 o
  10  -4   2      207.10      228.68      8.45 o
  11  -4   2       33.04       33.47      4.06 o
  12  -4   2        3.76        4.88      4.38 o
  13  -4   2      244.88      244.20     14.23 o
 -11  -3   2       49.05       50.03      4.32 o
 -10  -3   2      390.05      381.91      9.37 o
  -9  -3   2       37.17       36.68      3.39 o
  -8  -3   2      503.62      512.32     10.61 o
  -7  -3   2        9.64        9.36      1.92 o
  -6  -3   2     1450.99     1502.62     15.15 o
  -5  -3   2      227.58      202.28      3.27 o
  -4  -3   2     1820.37     1873.70     18.03 o
  -3  -3   2       62.46       52.26      1.43 o
  -2  -3   2      174.02      203.26      2.75 o
  -1  -3   2        1.49        3.07      0.91 o
   0  -3   2      799.61      843.30      9.26 o
   1  -3   2      254.75      278.78      3.82 o
   2  -3   2     1706.27     1711.02     19.24 o
   3  -3   2     4154.81     4192.93     55.28 o
   4  -3   2     3520.18     3602.81     40.47 o
   5  -3   2     3819.44     3835.19     37.14 o
   6  -3   2     1482.71     1415.88     15.51 o
   7  -3   2     2893.55     2836.11     30.16 o
   8  -3   2       15.40       14.78      1.59 o
   9  -3   2      290.39      292.27      5.86 o
  10  -3   2       11.06        9.65      3.07 o
  11  -3   2      312.41      307.69     15.70 o
  12  -3   2      380.04      364.36     12.36 o
 -12  -2   2       85.18       75.50      8.71 o
 -11  -2   2      317.52      317.97      8.53 o
 -10  -2   2      309.60      300.50      9.45 o
  -9  -2   2      122.22      109.73      4.86 o
  -8  -2   2       35.08       38.12      3.27 o
  -7  -2   2       54.50       54.68      2.06 o
  -6  -2   2        2.66        5.58      1.07 o
  -5  -2   2     4455.34     4736.21     44.19 o
  -4  -2   2     1524.68     1518.91     14.10 o
  -3  -2   2     1277.30     1325.22     12.78 o
  -2  -2   2      770.66      906.71      8.57 o
  -1  -2   2     1930.47     2265.39     23.97 o
   0  -2   2    11933.48    12099.79    194.08 o
   1  -2   2     2071.39     2141.74     25.24 o
   2  -2   2        3.55        9.58      1.30 o
   3  -2   2      757.70      733.71     11.49 o
   4  -2   2       25.29       23.08      1.52 o
   5  -2   2      796.81      778.13      8.05 o
   6  -2   2      690.51      692.04      8.12 o
   7  -2   2     2672.58     2675.04     28.47 o
   8  -2   2       70.60       76.37      5.49 o
   9  -2   2      908.76      888.14     16.69 o
  10  -2   2      191.03      198.98      6.86 o
  11  -2   2      241.00      237.67      7.89 o
  12  -2   2       99.76      100.03      7.36 o
 -12  -1   2      183.29      202.47      8.06 o
 -11  -1   2      199.81      207.48      6.72 o
 -10  -1   2      588.05      590.82     12.01 o
  -9  -1   2      381.42      394.46      8.90 o
  -8  -1   2      210.15      218.32      5.00 o
  -7  -1   2        1.23        3.23      1.13 o
  -6  -1   2      295.08      310.20      4.04 o
  -5  -1   2       52.04       54.93      1.56 o
  -4  -1   2      212.81      184.87      2.99 o
  -3  -1   2     1231.32     1277.41     12.93 o
  -2  -1   2     5451.01     5674.96     55.31 o
  -1  -1   2      196.41      209.67      5.41 o
   0  -1   2     9235.05     9091.57     99.56 o
   1  -1   2      702.26      670.72      7.39 o
   2  -1   2      337.22      307.45      3.61 o
   3  -1   2       88.25       97.06      2.30 o
   4  -1   2      350.44      313.12      4.40 o
   5  -1   2       93.45       93.57      1.66 o
   6  -1   2       99.14       95.05      2.96 o
   7  -1   2       16.43       13.04      1.26 o
   8  -1   2      906.94      907.59     12.32 o
   9  -1   2      835.56      820.11     15.88 o
  10  -1   2      687.71      710.99     14.87 o
  11  -1   2      204.54      214.92      7.77 o
  12  -1   2        1.99        7.34      4.59 o
 -12   0   2      128.37      131.78      6.74 o
 -11   0   2      675.33      695.09     16.21 o
 -10   0   2      470.12      476.33     16.79 o
  -9   0   2      133.42      127.11      4.35 o
  -8   0   2       94.27       93.19      3.06 o
  -7   0   2      196.94      194.30      3.50 o
  -6   0   2       30.11       53.63      1.82 o
  -5   0   2      170.32      176.58      2.88 o
  -4   0   2      566.27      602.19      6.71 o
  -3   0   2     9146.54     9839.54     88.68 o
  -2   0   2      794.85      899.72     10.76 o
  -1   0   2    17798.98    17420.74    334.67 o
   0   0   2      727.88      683.94     12.27 o
   1   0   2     5495.50     5300.39     56.82 o
   2   0   2      101.66      131.22      2.17 o
   3   0   2     2231.51     1991.50     25.58 o
   4   0   2     3446.20     3666.01     41.77 o
   5   0   2      221.04      201.79      2.95 o
   6   0   2        8.00        6.81      0.87 o
   7   0   2        0.64       -1.22      1.22 o
   8   0   2       46.30       43.64      2.07 o
   9   0   2       38.75       43.11      3.30 o
  10   0   2      681.42      672.27     14.36 o
  11   0   2      249.22      262.69     10.17 o
  12   0   2      228.41      223.16     10.09 o
 -12   1   2        0.36       -3.27      3.27 o
 -11   1   2       30.51       33.39      4.09 o
 -10   1   2      237.61      239.79      6.63 o
  -9   1   2        5.78        4.99      2.14 o
  -8   1   2      174.71      159.07      3.51 o
  -7   1   2      978.25      985.55     12.52 o
  -6   1   2     1093.24     1098.10     13.86 o
  -5   1   2     1543.11     1641.29     16.75 o
  -4   1   2      437.99      403.20      4.78 o
  -3   1   2     1348.61     1303.23     14.03 o
  -2   1   2     3607.88     3837.64     53.92 o
  -1   1   2       44.63       48.46      2.87 o
   0   1   2       77.80       72.98      1.78 o
   1   1   2     2094.14     2119.92     24.63 o
   2   1   2     1065.07     1129.01     18.38 o
   3   1   2     1446.55     1347.86     18.63 o
   4   1   2     5736.50     6012.57     63.33 o
   5   1   2     6699.12     6933.24     80.93 o
   6   1   2     1616.71     1669.42     20.80 o
   7   1   2      461.82      464.71      7.18 o
   8   1   2       11.53        5.50      2.30 o
   9   1   2        0.11       -0.98      2.32 o
  10   1   2        1.59        3.80      3.05 o
  11   1   2        2.44        1.31      8.86 o
  12   1   2      145.81      176.84     11.91 o
 -13   2   2      271.15      270.97      9.29 o
 -12   2   2       97.16       93.07      5.71 o
 -11   2   2      167.12      161.24      6.65 o
 -10   2   2      154.33      160.67      8.13 o
  -9   2   2      389.21      402.22      7.15 o
  -8   2   2      161.27      170.43      3.59 o
  -7   2   2      893.99      893.66     11.41 o
  -6   2   2     1646.93     1677.66     18.24 o
  -5   2   2     1189.58     1142.59     12.63 o
  -4   2   2     1499.22     1537.81     15.60 o
  -3   2   2      387.19      388.15      5.96 o
  -2   2   2      231.16      196.80      2.67 o
  -1   2   2     3939.75     4110.91     66.98 o
   0   2   2     6165.36     6168.44     92.20 o
   1   2   2      898.38      952.83     15.57 o
   2   2   2     1354.31     1310.05     20.64 o
   3   2   2     5184.92     5437.95     63.43 o
   4   2   2     3133.45     3215.06     34.56 o
   5   2   2     3386.40     3590.01     42.79 o
   6   2   2     1784.44     1854.90     23.13 o
   7   2   2     1821.38     1829.76     23.06 o
   8   2   2      823.69      847.09     11.95 o
   9   2   2      235.45      225.34      6.45 o
  10   2   2      140.91      141.34      8.54 o
  11   2   2       11.85       12.20      4.52 o
 -13   3   2      300.71      287.13      9.59 o
 -12   3   2      171.26      184.05      7.36 o
 -11   3   2      409.66      421.70     11.18 o
 -10   3   2      678.84      670.47     15.18 o
  -9   3   2      480.80      488.36      8.93 o
  -8   3   2      320.31      348.21      5.38 o
  -7   3   2      234.36      220.84      3.89 o
  -6   3   2       16.69       32.68      1.70 o
  -5   3   2      179.18      243.30      3.94 o
  -4   3   2      896.28      902.12      9.84 o
  -3   3   2     2040.86     2179.29     20.35 o
  -2   3   2     1270.03     1302.65     16.92 o
  -1   3   2       12.59        9.61      0.80 o
   0   3   2     5102.19     5101.93     55.61 o
   1   3   2     1252.61     1282.17     14.99 o
   2   3   2      345.00      356.35      4.50 o
   3   3   2     2384.33     2601.36     27.35 o
   4   3   2     2547.47     2705.24     24.95 o
   5   3   2      616.34      624.82      9.81 o
   6   3   2      635.96      635.36      9.34 o
   7   3   2      208.89      223.94      4.64 o
   8   3   2     1417.36     1427.62     26.95 o
   9   3   2      593.45      575.47     11.32 o
  10   3   2       97.86      110.37      6.22 o
  11   3   2        4.22       -2.15      4.59 o
 -13   4   2      238.30      246.70      8.89 o
 -12   4   2      134.62      128.60      6.53 o
 -11   4   2      227.50      234.00      7.90 o
 -10   4   2      980.66      964.14     17.86 o
  -9   4   2      303.19      305.79      6.72 o
  -8   4   2     1223.08     1172.91     14.71 o
  -7   4   2      958.82      985.28     11.58 o
  -6   4   2     1161.43     1262.83     14.14 o
  -5   4   2     1230.17     1268.33     13.93 o
  -4   4   2       17.20       18.95      1.53 o
  -3   4   2       26.23       31.40      1.16 o
  -2   4   2     4763.53     5011.16     48.49 o
  -1   4   2     2089.80     2052.99     21.77 o
   0   4   2       45.16       88.58      2.98 o
   1   4   2      276.05      240.06      3.53 o
   2   4   2     1396.46     1323.33     12.86 o
   3   4   2     1447.68     1452.08     14.11 o
   4   4   2     1189.23     1160.10     11.57 o
   5   4   2        8.86        7.56      1.74 o
   6   4   2       18.62       19.80      2.46 o
   7   4   2       47.37       49.85      2.69 o
   8   4   2      154.03      149.45      5.58 o
   9   4   2      236.35      247.60      7.32 o
  10   4   2      170.01      165.71      7.43 o
 -13   5   2       54.74       57.16      5.81 o
 -12   5   2       84.02       82.16      5.44 o
 -11   5   2        2.65        3.43      5.52 o
 -10   5   2      410.25      411.52      9.55 o
  -9   5   2      646.85      667.59     13.23 o
  -8   5   2      870.04      814.78     10.73 o
  -7   5   2      528.22      555.87      6.84 o
  -6   5   2      534.75      547.71      6.62 o
  -5   5   2      356.20      337.26      5.32 o
  -4   5   2        4.77        7.30      0.98 o
  -3   5   2      164.34      177.11      3.02 o
  -2   5   2      675.71      706.78      9.18 o
  -1   5   2      268.09      319.99      4.17 o
   0   5   2      841.89      830.98      8.98 o
   1   5   2     5189.75     5185.58     50.13 o
   2   5   2      886.21      789.13     10.05 o
   3   5   2      967.33      926.38     10.87 o
   4   5   2      439.48      437.76      6.41 o
   5   5   2      940.16      912.57     12.71 o
   6   5   2      758.59      704.08     10.46 o
   7   5   2       47.47       47.82      3.83 o
   8   5   2       51.46       52.38      4.15 o
   9   5   2        2.76       -0.26      3.70 o
  10   5   2       12.36        6.46      4.06 o
 -13   6   2      192.09      196.00     11.91 o
 -12   6   2      236.91      237.09      8.50 o
 -11   6   2       79.89       86.82      5.44 o
 -10   6   2       72.97       80.14      7.05 o
  -9   6   2       75.69       69.92      4.06 o
  -8   6   2       51.47       51.64      3.05 o
  -7   6   2      143.52      144.67      3.27 o
  -6   6   2        5.26        7.37      1.24 o
  -5   6   2      346.50      368.14      5.31 o
  -4   6   2     6485.38     6365.40     65.12 o
  -3   6   2      112.12      107.70      3.10 o
  -2   6   2     1094.51     1032.14     11.71 o
  -1   6   2      180.73      227.80      4.36 o
   0   6   2        0.95        0.83      1.19 o
   1   6   2      450.26      477.06      5.95 o
   2   6   2     1090.73     1137.26     15.10 o
   3   6   2     1061.98     1014.66     12.83 o
   4   6   2       35.80       37.30      2.14 o
   5   6   2     1400.70     1352.87     25.64 o
   6   6   2      266.56      270.97      5.60 o
   7   6   2      474.59      469.09     11.53 o
   8   6   2       78.70       76.79      6.19 o
   9   6   2       14.04       20.96      4.43 o
 -12   7   2      368.58      357.09     16.12 o
 -11   7   2      266.63      267.67      8.72 o
 -10   7   2      476.97      458.82     21.20 o
  -9   7   2      384.55      422.52     10.19 o
  -8   7   2      572.29      534.13     11.14 o
  -7   7   2      605.92      635.64      9.75 o
  -6   7   2       17.35       24.05      1.90 o
  -5   7   2       14.39       14.90      1.66 o
  -4   7   2     1575.06     1550.27     17.25 o
  -3   7   2     1977.59     1950.05     21.15 o
  -2   7   2     2427.35     2350.76     27.03 o
  -1   7   2     1652.23     1649.98     18.09 o
   0   7   2      250.60      245.75      4.50 o
   1   7   2      448.70      468.55     10.02 o
   2   7   2       97.32       98.04      3.02 o
   3   7   2      124.43      125.58      4.57 o
   4   7   2      254.97      248.62      4.82 o
   5   7   2      530.04      525.36      8.66 o
   6   7   2      787.33      785.21     18.01 o
   7   7   2      184.78      202.75      7.85 o
   8   7   2       16.95        8.79      4.17 o
 -12   8   2      189.74      172.31      7.49 o
 -11   8   2      518.36      502.44     13.04 o
 -10   8   2      413.96      419.00     11.19 o
  -9   8   2      804.10      793.57     20.04 o
  -8   8   2     1471.85     1475.13     25.74 o
  -7   8   2      884.16      908.18     16.86 o
  -6   8   2        6.61        3.39      1.75 o
  -5   8   2     2565.62     2562.10     32.56 o
  -4   8   2       13.85       14.10      1.91 o
  -3   8   2       45.12       44.63      2.47 o
  -2   8   2       28.93       22.50      2.16 o
  -1   8   2     2180.13     2141.98     25.08 o
   0   8   2     2070.08     1996.94     23.61 o
   1   8   2     1022.21     1029.13     17.05 o
   2   8   2      532.57      550.58      8.25 o
   3   8   2      562.15      560.95     11.85 o
   4   8   2       89.17       89.89      4.66 o
   5   8   2       10.87       12.26      2.45 o
   6   8   2      258.77      260.34     11.54 o
   7   8   2       80.71       78.26      6.04 o
 -12   9   2       16.58       12.20      5.81 o
 -11   9   2       36.05       39.77      4.62 o
 -10   9   2      250.23      247.93      8.42 o
  -9   9   2      648.75      632.67     18.29 o
  -8   9   2      798.67      826.49     25.99 o
  -7   9   2      627.00      635.34     14.47 o
  -6   9   2     1158.56     1174.83     18.21 o
  -5   9   2       45.62       48.61      3.01 o
  -4   9   2       54.33       53.27      2.79 o
  -3   9   2       87.52       90.09      3.20 o
  -2   9   2      187.97      192.97      4.39 o
  -1   9   2      143.76      146.64      3.94 o
   0   9   2      329.61      340.05      6.03 o
   1   9   2      287.33      278.45      5.80 o
   2   9   2      308.39      309.28      6.83 o
   3   9   2      252.39      246.93      5.13 o
   4   9   2       77.05       78.11      3.75 o
   5   9   2        3.82        4.01      3.86 o
   6   9   2      117.10      107.01      6.72 o
 -11  10   2       17.93       21.07      4.36 o
 -10  10   2       21.54       15.45      3.79 o
  -9  10   2      141.21      144.94     10.89 o
  -8  10   2      430.89      423.10     14.37 o
  -7  10   2      555.09      570.69     15.97 o
  -6  10   2       69.08       61.56      4.38 o
  -5  10   2      988.42      995.26     17.51 o
  -4  10   2     1273.30     1260.34     21.94 o
  -3  10   2      966.61      984.21     14.39 o
  -2  10   2       14.85       17.85      2.37 o
  -1  10   2      177.67      171.09      4.38 o
   0  10   2       24.85       28.14      2.54 o
   1  10   2       78.92       73.24      3.75 o
   2  10   2       80.73       82.59      5.13 o
   3  10   2      120.99      119.54      4.10 o
   4  10   2       88.48       93.01      6.19 o
   5  10   2      170.36      179.06      8.28 o
 -10  11   2       16.59       13.71      3.97 o
  -9  11   2       87.87       96.90     10.16 o
  -8  11   2        0.82        3.64      5.66 o
  -7  11   2        1.75        4.10      3.21 o
  -6  11   2      180.97      161.04      6.56 o
  -5  11   2      191.60      173.99      6.82 o
  -4  11   2      545.45      578.74     16.15 o
  -3  11   2      198.82      196.21      8.99 o
  -2  11   2      316.58      315.90     11.14 o
  -1  11   2       37.25       37.80      3.20 o
   0  11   2      140.41      134.70      4.98 o
   1  11   2      132.50      147.81      5.13 o
   2  11   2       27.97       25.11      2.75 o
   3  11   2       41.95       43.35      6.45 o
   4  11   2      136.21      114.12     10.45 o
  -9  12   2      250.94      254.13     11.47 o
  -8  12   2        2.55        3.00      3.63 o
  -7  12   2      223.99      231.45     12.92 o
  -6  12   2      101.01      107.22      5.91 o
  -5  12   2        0.20       -0.59      3.06 o
  -4  12   2        9.83        6.31      2.98 o
  -3  12   2      276.82      281.86      7.80 o
  -2  12   2      168.29      158.23      5.98 o
  -1  12   2      414.97      407.74     20.07 o
   0  12   2      107.27      119.60      5.46 o
   1  12   2       28.96       28.37      3.26 o
   2  12   2       74.44       72.66      5.74 o
  -7  13   2       53.75       58.63      5.29 o
  -6  13   2      255.24      247.43     18.29 o
  -5  13   2        3.53        5.35      3.54 o
  -4  13   2      126.37      120.59      9.44 o
  -3  13   2       24.70       23.69      3.68 o
  -2  13   2        3.12       -3.12      3.20 o
  -1  13   2      196.08      203.74      8.60 o
   0  13   2      343.10      354.64     10.84 o
   3 -14   3      136.96      151.52     14.66 o
   4 -14   3        4.19       -1.45      5.52 o
   5 -14   3       39.06       45.88      7.26 o
  -1 -13   3      265.11      258.37     12.24 o
   0 -13   3      383.07      421.40     10.22 o
   1 -13   3      102.77      114.73     14.52 o
   2 -13   3      167.32      180.90      7.36 o
   3 -13   3      144.70      149.33      6.53 o
   4 -13   3      560.75      538.74     13.02 o
   5 -13   3      154.27      167.40      8.51 o
   6 -13   3        2.86       -0.63      3.97 o
   7 -13   3       57.12       66.62      6.48 o
   8 -13   3        0.67       -0.95      4.25 o
  -3 -12   3       10.53       11.77      4.75 o
  -2 -12   3       11.49       12.26      3.46 o
  -1 -12   3       47.93       42.01      4.03 o
   0 -12   3        0.78        0.74      2.85 o
   1 -12   3        2.19        1.12      2.95 o
   2 -12   3      744.62      759.29     14.51 o
   3 -12   3      501.85      504.67     10.65 o
   4 -12   3      587.23      590.93     11.82 o
   5 -12   3      238.44      260.82      6.96 o
   6 -12   3      229.13      276.44     13.36 o
   7 -12   3      334.93      330.45     11.41 o
   8 -12   3      146.89      145.29      9.00 o
   9 -12   3       17.67       24.66      5.81 o
  -5 -11   3      109.99       97.47      6.16 o
  -4 -11   3       24.01       22.85      3.70 o
  -3 -11   3      564.98      583.42     14.15 o
  -2 -11   3      437.65      457.09     10.57 o
  -1 -11   3      590.92      592.49     12.15 o
   0 -11   3      785.43      772.96     12.98 o
   1 -11   3       72.99       69.99      3.70 o
   2 -11   3      173.25      174.69      5.14 o
   3 -11   3     1095.79     1103.52     17.03 o
   4 -11   3       18.72       18.51      2.52 o
   5 -11   3      288.29      289.65      8.55 o
   6 -11   3      535.92      529.59      9.54 o
   7 -11   3      357.18      393.86     10.15 o
   8 -11   3      647.39      623.16     31.94 o
   9 -11   3      378.20      390.36     12.65 o
  10 -11   3       45.74       35.69      5.42 o
  -6 -10   3        0.91        0.87      4.36 o
  -5 -10   3       10.63        9.26      3.42 o
  -4 -10   3      441.41      443.52     10.41 o
  -3 -10   3      206.56      216.54      6.90 o
  -2 -10   3      619.75      597.67     10.07 o
  -1 -10   3      687.07      692.76     11.05 o
   0 -10   3     1102.63     1105.43     15.79 o
   1 -10   3      112.74      112.04      3.98 o
   2 -10   3      435.28      436.40      7.01 o
   3 -10   3       46.79       40.39      2.42 o
   4 -10   3      454.59      438.69      7.71 o
   5 -10   3        1.23        0.03      1.61 o
   6 -10   3      587.37      563.79      8.32 o
   7 -10   3     1949.17     1856.25     31.87 o
   8 -10   3      724.15      699.29     14.70 o
   9 -10   3      286.70      290.90     10.19 o
  10 -10   3      223.82      221.53     22.65 o
  11 -10   3      243.75      247.79     16.99 o
  -7  -9   3      371.51      369.54     11.08 o
  -6  -9   3     1024.45     1027.18     19.26 o
  -5  -9   3      174.37      178.33     11.37 o
  -4  -9   3      282.22      280.52      7.80 o
  -3  -9   3      345.33      350.43      7.02 o
  -2  -9   3      261.67      245.22      5.60 o
  -1  -9   3       54.57       46.23      2.80 o
   0  -9   3      461.41      473.78      8.08 o
   1  -9   3     1394.93     1382.18     18.59 o
   2  -9   3      116.96      109.45      3.31 o
   3  -9   3     1471.16     1467.12     19.89 o
   4  -9   3      137.47      152.59      3.53 o
   5  -9   3       15.45       25.11      1.79 o
   6  -9   3        0.33        0.72      1.58 o
   7  -9   3      326.16      299.70      7.23 o
   8  -9   3       93.47      103.25      5.21 o
   9  -9   3      351.59      349.03      9.42 o
  10  -9   3      292.21      290.83      9.35 o
  11  -9   3      142.48      136.31      8.06 o
  -8  -8   3      144.45      146.10      6.41 o
  -7  -8   3      157.51      159.00      6.41 o
  -6  -8   3     1013.37     1026.59     18.92 o
  -5  -8   3       43.71       44.14      5.27 o
  -4  -8   3     1001.32      995.98     15.78 o
  -3  -8   3      195.63      192.17      4.92 o
  -2  -8   3      188.69      183.00      4.61 o
  -1  -8   3       28.21       29.05      2.38 o
   0  -8   3      176.79      172.04      4.26 o
   1  -8   3      967.80      904.72     12.58 o
   2  -8   3      935.12      929.10     16.65 o
   3  -8   3     1594.33     1578.22     17.02 o
   4  -8   3      579.03      597.82      7.36 o
   5  -8   3      468.57      516.04      8.03 o
   6  -8   3       26.76       15.63      1.75 o
   7  -8   3      239.09      233.04      6.08 o
   8  -8   3      199.92      190.35      5.76 o
   9  -8   3      123.47      112.98      8.80 o
  10  -8   3       59.75       66.32     13.10 o
  11  -8   3       94.99       83.76      5.64 o
  12  -8   3      199.80      237.21     10.29 o
  -9  -7   3        1.04       -2.36      3.68 o
  -8  -7   3        4.28        6.34      3.26 o
  -7  -7   3      238.33      231.71      8.42 o
  -6  -7   3      228.81      238.69      7.04 o
  -5  -7   3      346.21      349.56      7.45 o
  -4  -7   3      374.68      363.21      6.86 o
  -3  -7   3     1335.65     1317.09     17.87 o
  -2  -7   3     1401.94     1369.36     18.23 o
  -1  -7   3        8.27        6.55      1.50 o
   0  -7   3       31.90       31.22      1.81 o
   1  -7   3       72.21       68.61      2.25 o
   2  -7   3       76.55       69.99      2.17 o
   3  -7   3      258.25      289.88      4.61 o
   4  -7   3      263.52      238.05      3.55 o
   5  -7   3     1713.30     1699.77     24.28 o
   6  -7   3      968.85      982.00     13.36 o
   7  -7   3     1171.33     1105.93     18.03 o
   8  -7   3      360.14      356.87      7.90 o
   9  -7   3      341.96      349.94      8.08 o
  10  -7   3       92.74       92.33      5.68 o
  11  -7   3        8.04       12.25      3.39 o
  12  -7   3        6.74       16.17      4.80 o
  -9  -6   3      239.79      233.64      7.98 o
  -8  -6   3        9.27        9.50      4.22 o
  -7  -6   3        0.42       -0.79      2.65 o
  -6  -6   3       70.30       72.53      3.71 o
  -5  -6   3      115.16      115.99      6.19 o
  -4  -6   3        2.72        0.64      2.03 o
  -3  -6   3      496.46      468.63     10.51 o
  -2  -6   3     1363.79     1372.37     16.41 o
  -1  -6   3      810.63      800.64     10.10 o
   0  -6   3      644.26      632.35      7.67 o
   1  -6   3        5.06        9.92      1.14 o
   2  -6   3      139.79      144.79      3.79 o
   3  -6   3        0.69        1.64      0.97 o
   4  -6   3      557.17      523.82      6.06 o
   5  -6   3      150.01      140.73      4.86 o
   6  -6   3     1044.69      992.76     15.73 o
   7  -6   3      205.22      183.36      6.45 o
   8  -6   3      422.01      415.97      8.50 o
   9  -6   3      645.26      631.09     11.73 o
  10  -6   3      721.85      760.28     15.49 o
  11  -6   3      527.37      544.18     25.80 o
  12  -6   3      128.08      141.35      9.64 o
 -10  -5   3      407.01      416.89     10.43 o
  -9  -5   3      652.51      618.89     13.07 o
  -8  -5   3      781.85      752.20     14.57 o
  -7  -5   3      411.01      401.23      9.09 o
  -6  -5   3      291.94      311.09      6.02 o
  -5  -5   3      583.10      595.21      8.61 o
  -4  -5   3        3.71        4.88      1.37 o
  -3  -5   3       59.95       60.30      2.22 o
  -2  -5   3      367.39      368.40      6.68 o
  -1  -5   3      966.61      895.58     10.87 o
   0  -5   3     2124.53     2128.96     24.03 o
   1  -5   3     2926.20     2880.00     32.00 o
   2  -5   3      543.12      498.78      5.64 o
   3  -5   3     1989.82     1986.10     28.66 o
   4  -5   3      330.42      445.84      7.73 o
   5  -5   3      336.41      335.52     12.76 o
   6  -5   3      112.62      111.88      3.63 o
   7  -5   3      122.25      108.41      4.03 o
   8  -5   3        1.93        2.61      1.94 o
   9  -5   3      354.55      333.26      8.39 o
  10  -5   3      172.68      165.17      6.99 o
  11  -5   3      238.67      238.08      7.97 o
  12  -5   3      805.79      828.12     17.59 o
 -11  -4   3       31.60       28.44      4.05 o
 -10  -4   3       68.85       64.72      4.87 o
  -9  -4   3      195.14      199.64      6.46 o
  -8  -4   3      753.21      764.33     15.93 o
  -7  -4   3     1296.68     1288.86     19.25 o
  -6  -4   3      801.18      817.23     12.04 o
  -5  -4   3      750.69      743.29     10.01 o
  -4  -4   3      786.52      780.63      9.27 o
  -3  -4   3      326.93      346.30      4.20 o
  -2  -4   3      552.36      614.29      8.23 o
  -1  -4   3      161.06      177.00      4.39 o
   0  -4   3      175.91      170.87      2.63 o
   1  -4   3     1612.40     1484.61     23.20 o
   2  -4   3      890.67      803.41     12.40 o
   3  -4   3      898.08      795.75     11.99 o
   4  -4   3      623.25      512.82      7.70 o
   5  -4   3      648.48      579.52     13.76 o
   6  -4   3     1781.56     1824.67     26.44 o
   7  -4   3      553.06      580.49     10.07 o
   8  -4   3       52.18       42.43      2.85 o
   9  -4   3      162.04      173.35      8.69 o
  10  -4   3      345.01      333.73      8.89 o
  11  -4   3        2.76        5.13      3.18 o
  12  -4   3       14.51       20.89      4.72 o
 -11  -3   3       28.04       22.34      3.69 o
 -10  -3   3        0.36       -1.64      2.79 o
  -9  -3   3       78.10       79.24      4.48 o
  -8  -3   3       77.08       77.05      4.01 o
  -7  -3   3      758.16      771.43     10.60 o
  -6  -3   3     1519.16     1579.83     20.90 o
  -5  -3   3      974.17      961.81     11.56 o
  -4  -3   3     1984.40     1974.19     19.80 o
  -3  -3   3       72.37      112.17      3.77 o
  -2  -3   3      748.37      796.50      9.24 o
  -1  -3   3     1418.37     1573.63     17.07 o
   0  -3   3     2092.64     2154.76     27.97 o
   1  -3   3        3.67        3.60      1.09 o
   2  -3   3     2567.38     2584.55     31.07 o
   3  -3   3       76.41       45.18      1.97 o
   4  -3   3      442.06      444.38      7.82 o
   5  -3   3     1581.39     1591.01     39.02 o
   6  -3   3     2834.49     3026.94     42.02 o
   7  -3   3     5177.97     5050.22     63.80 o
   8  -3   3      207.24      224.68      6.51 o
   9  -3   3      297.92      304.40      8.14 o
  10  -3   3      103.51      108.92      5.63 o
  11  -3   3       20.63       23.69      3.85 o
  12  -3   3        8.70        9.79      3.78 o
 -12  -2   3      152.53      148.67     10.74 o
 -11  -2   3      506.90      511.62     11.47 o
 -10  -2   3      174.99      173.76      6.05 o
  -9  -2   3      446.61      480.70     10.34 o
  -8  -2   3       58.84       56.61      3.22 o
  -7  -2   3      380.89      380.01      6.04 o
  -6  -2   3       66.95       63.32      2.69 o
  -5  -2   3     3354.38     3555.97     33.71 o
  -4  -2   3     5662.08     5875.35     55.34 o
  -3  -2   3      183.99      152.89      2.39 o
  -2  -2   3      438.39      390.25      5.23 o
  -1  -2   3     2221.19     2555.76     31.23 o
   0  -2   3     2393.53     2446.92     29.06 o
   1  -2   3      276.18      270.97      3.63 o
   2  -2   3        1.05        1.74      0.46 o
   3  -2   3      122.38      125.75      2.09 o
   4  -2   3     1225.11     1270.10     13.93 o
   5  -2   3     1265.91     1336.23     20.89 o
   6  -2   3     1819.97     1831.58     27.10 o
   7  -2   3      897.38      932.09     12.92 o
   8  -2   3     1007.52     1003.76     18.12 o
   9  -2   3      567.97      576.22     17.34 o
  10  -2   3     1076.15     1052.93     19.92 o
  11  -2   3      520.87      537.65     12.70 o
  12  -2   3        1.80       -0.21      3.46 o
 -12  -1   3       45.29       48.62      5.00 o
 -11  -1   3      291.88      287.10     11.48 o
 -10  -1   3      561.81      563.15     18.78 o
  -9  -1   3      830.60      847.97     15.49 o
  -8  -1   3      158.37      155.06      3.90 o
  -7  -1   3      145.69      159.97      3.30 o
  -6  -1   3      659.83      756.65      8.27 o
  -5  -1   3      430.20      466.35      6.69 o
  -4  -1   3      381.11      426.16      4.92 o
  -3  -1   3     2329.47     2549.11     25.44 o
  -2  -1   3        9.29       15.51      1.02 o
  -1  -1   3    20549.38    20623.91    246.69 o
   0  -1   3       49.58       39.04      1.15 o
   1  -1   3       55.21       38.37      1.27 o
   2  -1   3       21.25       34.34      1.71 o
   3  -1   3      107.31      162.23      2.64 o
   4  -1   3      918.48      914.43     12.44 o
   5  -1   3      270.09      298.68      4.45 o
   6  -1   3      346.51      317.94      4.88 o
   7  -1   3       25.21       31.04      2.37 o
   8  -1   3       40.55       35.76      2.73 o
   9  -1   3      800.62      778.11     15.35 o
  10  -1   3      475.33      500.94     11.61 o
  11  -1   3      966.11      955.54     19.15 o
  12  -1   3        2.84        8.28      4.00 o
 -12   0   3      201.74      185.94      7.59 o
 -11   0   3      300.69      321.10     10.48 o
 -10   0   3     1243.39     1245.73     21.51 o
  -9   0   3       58.98       56.90      3.56 o
  -8   0   3     2668.14     2733.21     31.70 o
  -7   0   3      871.24      873.44     10.59 o
  -6   0   3      610.01      574.75      8.03 o
  -5   0   3       11.19        7.78      1.00 o
  -4   0   3      140.75      144.41      3.65 o
  -3   0   3     1326.15     1466.24     17.08 o
  -2   0   3     1855.14     2031.24     30.24 o
  -1   0   3     4266.19     4455.45     51.13 o
   0   0   3      288.72      295.33      6.22 o
   1   0   3     2457.69     2371.06     25.50 o
   2   0   3      476.22      457.28      5.30 o
   3   0   3     1630.33     1624.09     19.24 o
   4   0   3     3257.11     3167.08     50.16 o
   5   0   3      981.12      964.58     14.21 o
   6   0   3      220.02      202.78      4.83 o
   7   0   3        0.86        0.47      2.64 o
   8   0   3       12.77       17.49      2.42 o
   9   0   3        7.02        6.26      2.89 o
  10   0   3      156.31      160.68      7.71 o
  11   0   3       36.88       30.63      4.33 o
  12   0   3      209.20      226.11     10.17 o
 -12   1   3       56.15       55.94      4.91 o
 -11   1   3        4.40        6.97      3.29 o
 -10   1   3      157.98      164.62      5.56 o
  -9   1   3      213.37      214.85      5.42 o
  -8   1   3      253.04      255.34      4.87 o
  -7   1   3     1537.22     1502.16     16.85 o
  -6   1   3     1321.44     1284.20     14.36 o
  -5   1   3       96.59       71.57      1.85 o
  -4   1   3       37.34       21.98      1.15 o
  -3   1   3        5.07        5.82      0.71 o
  -2   1   3        3.96        7.08      1.03 o
  -1   1   3      966.23      943.31     17.26 o
   0   1   3      939.29      950.78     11.01 o
   1   1   3      265.23      283.94      3.50 o
   2   1   3      481.58      408.10      4.98 o
   3   1   3     6286.05     6351.99     98.81 o
   4   1   3      413.65      371.22      6.34 o
   5   1   3      784.19      747.94     11.63 o
   6   1   3      420.66      408.66      7.67 o
   7   1   3     1101.92     1091.30     16.88 o
   8   1   3       99.50      127.17      4.64 o
   9   1   3      395.84      352.67      8.10 o
  10   1   3       49.71       52.01      5.00 o
  11   1   3        7.94        6.68      5.89 o
 -13   2   3      133.95      132.70     10.16 o
 -12   2   3      106.69       92.71      6.97 o
 -11   2   3      213.20      216.41     13.07 o
 -10   2   3     1696.07     1702.63     27.91 o
  -9   2   3       19.38       20.48      2.33 o
  -8   2   3      102.43      109.72      3.27 o
  -7   2   3      587.97      576.19      8.78 o
  -6   2   3       71.19       60.59      2.92 o
  -5   2   3      422.63      560.34      7.38 o
  -4   2   3      876.71      855.54     10.53 o
  -3   2   3     1291.24     1305.94     15.34 o
  -2   2   3     9157.69     9333.53    118.37 o
  -1   2   3     3707.25     3588.36     46.27 o
   0   2   3       59.13       43.36      1.70 o
   1   2   3      281.20      286.66      4.49 o
   2   2   3        6.32        9.59      0.97 o
   3   2   3      488.71      539.02      8.40 o
   4   2   3        4.51       11.79      1.89 o
   5   2   3      143.21      127.93      3.47 o
   6   2   3      416.85      413.74     13.32 o
   7   2   3     1652.21     1678.12     24.67 o
   8   2   3     1216.00     1202.29     18.91 o
   9   2   3      423.15      429.61      9.29 o
  10   2   3      218.30      206.92      7.59 o
  11   2   3       23.19       23.79      5.42 o
 -13   3   3      388.45      381.58     11.29 o
 -12   3   3      257.65      268.60     14.95 o
 -11   3   3      208.30      192.97      7.69 o
 -10   3   3      122.63      126.83      5.35 o
  -9   3   3     1242.90     1270.05     23.60 o
  -8   3   3      331.52      341.62      5.79 o
  -7   3   3      773.48      785.92      9.62 o
  -6   3   3      110.57      129.49      3.11 o
  -5   3   3      130.36      137.74      2.68 o
  -4   3   3      174.76      182.92      3.78 o
  -3   3   3     4121.91     4338.25     45.11 o
  -2   3   3        6.14       16.17      0.86 o
  -1   3   3     3829.61     3721.35     48.19 o
   0   3   3      750.64      640.51     10.07 o
   1   3   3     3540.66     3753.74     87.24 o
   2   3   3     2041.80     2055.22     27.63 o
   3   3   3     1735.00     1762.95     20.84 o
   4   3   3      633.26      644.36     10.39 o
   5   3   3      117.73      110.65      3.44 o
   6   3   3     1485.82     1486.18     22.02 o
   7   3   3     1237.21     1301.31     20.01 o
   8   3   3     2434.51     2296.15     33.40 o
   9   3   3      223.41      222.92      6.75 o
  10   3   3       92.15       97.75      5.99 o
 -13   4   3       23.41       15.82      9.73 o
 -12   4   3      224.83      208.47     24.54 o
 -11   4   3      642.74      631.88     21.92 o
 -10   4   3      281.00      287.88      7.72 o
  -9   4   3       99.85       93.30      3.98 o
  -8   4   3      737.69      718.10     14.32 o
  -7   4   3      949.07      949.04     12.11 o
  -6   4   3     2378.80     2511.81     26.72 o
  -5   4   3      631.64      599.73      6.91 o
  -4   4   3      206.23      226.34      3.25 o
  -3   4   3     1159.57     1205.29     13.11 o
  -2   4   3       89.99       86.53      1.93 o
  -1   4   3        4.58        4.78      1.21 o
   0   4   3      157.37      240.71      6.13 o
   1   4   3      639.66      578.07     11.70 o
   2   4   3     5322.20     5404.17     61.58 o
   3   4   3     1031.31     1026.15     12.91 o
   4   4   3      186.40      188.45      4.27 o
   5   4   3       37.45       40.18      2.62 o
   6   4   3      195.51      192.46      5.53 o
   7   4   3       55.75       47.31      3.54 o
   8   4   3      162.97      160.28      5.79 o
   9   4   3      398.44      404.97      9.51 o
  10   4   3      475.34      484.29     14.92 o
 -13   5   3       13.75       16.56      4.21 o
 -12   5   3        1.88        1.08      3.38 o
 -11   5   3       29.70       27.57      3.79 o
 -10   5   3      471.91      463.17     10.32 o
  -9   5   3      267.55      269.00      7.20 o
  -8   5   3     1633.23     1644.92     19.80 o
  -7   5   3      670.76      683.25      8.65 o
  -6   5   3     1957.41     1981.79     21.44 o
  -5   5   3     1196.52     1190.14     12.56 o
  -4   5   3      748.38      740.50      8.20 o
  -3   5   3     2520.16     2562.43     26.77 o
  -2   5   3        9.77        8.19      1.03 o
  -1   5   3      898.33      944.90     11.21 o
   0   5   3      843.01      941.09     13.68 o
   1   5   3      380.84      397.92      4.73 o
   2   5   3      414.63      385.02      5.20 o
   3   5   3      942.11      859.00     11.37 o
   4   5   3       40.29       44.40      3.11 o
   5   5   3      428.54      425.03      7.57 o
   6   5   3      350.79      338.05     10.41 o
   7   5   3       17.82       19.77      3.15 o
   8   5   3      246.55      251.98      7.36 o
   9   5   3       51.77       48.63      4.38 o
 -12   6   3        2.60        2.76      3.49 o
 -11   6   3      145.81      139.64      6.47 o
 -10   6   3       76.98       68.50      4.62 o
  -9   6   3      347.19      331.99      9.54 o
  -8   6   3       55.97       66.63      2.70 o
  -7   6   3      118.60      140.55      3.46 o
  -6   6   3      351.56      338.64      5.12 o
  -5   6   3      824.61      847.46     10.09 o
  -4   6   3     2176.25     2144.90     24.73 o
  -3   6   3      230.46      219.58      3.63 o
  -2   6   3      825.76      826.48     10.42 o
  -1   6   3     2047.54     2169.17     22.96 o
   0   6   3      235.08      227.38      3.93 o
   1   6   3      279.04      308.80      4.90 o
   2   6   3      303.57      293.98      4.50 o
   3   6   3      375.87      386.54      6.79 o
   4   6   3      101.88       94.81      4.20 o
   5   6   3      502.04      496.69      8.60 o
   6   6   3      743.29      711.73     13.06 o
   7   6   3      564.95      551.56     11.34 o
   8   6   3       94.01       81.29      5.03 o
   9   6   3       59.69       58.18      5.59 o
 -12   7   3      276.06      270.19      9.14 o
 -11   7   3      153.80      155.19      7.69 o
 -10   7   3      267.82      267.84      8.50 o
  -9   7   3        7.73       10.72      3.06 o
  -8   7   3       61.97       56.22      4.47 o
  -7   7   3       16.00       21.01      2.42 o
  -6   7   3      648.03      654.70     10.00 o
  -5   7   3      253.80      265.27      5.20 o
  -4   7   3       85.36       91.92      3.08 o
  -3   7   3      182.86      199.99      4.28 o
  -2   7   3     1608.77     1603.29     19.00 o
  -1   7   3      660.14      634.64      8.58 o
   0   7   3     1404.49     1316.20     17.57 o
   1   7   3       99.94      107.65      3.91 o
   2   7   3       63.20       58.48      3.39 o
   3   7   3      356.89      358.23      7.37 o
   4   7   3      271.42      272.43      7.63 o
   5   7   3      443.26      438.90     18.40 o
   6   7   3      188.69      188.87      6.56 o
   7   7   3      199.50      218.50      8.36 o
   8   7   3       20.57        9.49      7.41 o
 -12   8   3      582.63      560.97     22.07 o
 -11   8   3      251.41      231.16      8.30 o
 -10   8   3      165.46      187.49      7.27 o
  -9   8   3      865.88      839.05     18.87 o
  -8   8   3     1535.82     1521.89     29.87 o
  -7   8   3     1614.31     1611.69     23.94 o
  -6   8   3      451.77      438.50      7.58 o
  -5   8   3      147.32      151.16      4.08 o
  -4   8   3     1482.52     1521.47     20.22 o
  -3   8   3       85.32       84.74      3.63 o
  -2   8   3       28.93       26.72      1.92 o
  -1   8   3      902.26      893.17     13.50 o
   0   8   3      985.25      920.11     11.94 o
   1   8   3      315.63      324.93      5.58 o
   2   8   3      731.53      708.48     10.49 o
   3   8   3      801.15      804.58     14.03 o
   4   8   3      439.15      435.26     13.12 o
   5   8   3       57.18       54.95      4.20 o
   6   8   3      111.55      110.75      5.69 o
   7   8   3       20.72       12.88      4.51 o
 -11   9   3       59.71       56.83      5.12 o
 -10   9   3      129.96      132.37     16.99 o
  -9   9   3      167.64      165.83      6.65 o
  -8   9   3      679.21      643.80     20.33 o
  -7   9   3     1517.98     1454.21     28.64 o
  -6   9   3     1980.17     1994.18     31.85 o
  -5   9   3     1014.64     1004.49     14.49 o
  -4   9   3       49.51       51.75      3.17 o
  -3   9   3        3.94        6.75      1.75 o
  -2   9   3        2.86        4.91      1.72 o
  -1   9   3      318.96      299.36      5.46 o
   0   9   3       11.77       18.01      1.94 o
   1   9   3      754.89      735.15     11.17 o
   2   9   3      464.43      464.43      7.86 o
   3   9   3      662.86      662.78     12.67 o
   4   9   3       68.23       69.92      4.04 o
   5   9   3      408.10      396.76     16.54 o
   6   9   3      121.74      117.13     10.31 o
 -11  10   3       58.66       43.76      4.80 o
 -10  10   3       76.34       70.00      5.66 o
  -9  10   3        7.51       10.37      4.50 o
  -8  10   3      305.93      322.82     11.32 o
  -7  10   3       43.74       40.42      4.05 o
  -6  10   3       87.25       97.86      5.29 o
  -5  10   3     1551.91     1559.36     27.02 o
  -4  10   3      986.43      980.19     15.48 o
  -3  10   3      663.08      679.24      9.91 o
  -2  10   3        4.07        4.47      2.07 o
  -1  10   3        1.90        5.21      1.84 o
   0  10   3       53.04       46.67      2.61 o
   1  10   3       50.37       48.73      3.05 o
   2  10   3      114.49      104.32      5.29 o
   3  10   3      546.76      533.04     11.04 o
   4  10   3      182.74      175.51      7.96 o
   5  10   3       14.09       14.27      5.23 o
 -10  11   3      259.06      261.99      9.12 o
  -9  11   3      185.02      174.21     11.91 o
  -8  11   3      120.02      128.58      6.28 o
  -7  11   3      145.50      149.02     13.07 o
  -6  11   3       19.60       17.79      3.54 o
  -5  11   3      215.41      225.07     13.42 o
  -4  11   3      301.31      280.87      6.62 o
  -3  11   3      478.12      489.52      9.31 o
  -2  11   3      201.09      202.47      5.54 o
  -1  11   3      328.50      310.02      7.02 o
   0  11   3      130.45      157.32      7.50 o
   1  11   3      232.92      220.19      8.24 o
   2  11   3        7.72        5.28      4.23 o
   3  11   3       30.06       22.30      4.18 o
  -9  12   3       15.45       11.69      4.12 o
  -8  12   3      104.48       95.82      6.10 o
  -7  12   3       32.72       34.41      4.33 o
  -6  12   3       43.28       40.49      4.39 o
  -5  12   3        4.91        5.83      3.27 o
  -4  12   3        6.69        9.48      4.75 o
  -3  12   3       51.62       55.98      3.96 o
  -2  12   3      398.81      427.48      8.80 o
  -1  12   3      296.17      290.41      7.25 o
   0  12   3      203.57      205.99      8.49 o
   1  12   3       65.65       57.80      5.69 o
  -6  13   3      168.48      169.00      7.32 o
  -5  13   3      434.20      467.95     21.34 o
  -4  13   3       41.32       41.62      5.23 o
  -3  13   3       50.72       52.28      5.61 o
  -2  13   3        6.22        0.45      9.29 o
  -1  13   3      118.16      115.27      8.70 o
   3 -14   4       63.96       76.95      8.71 o
   4 -14   4       80.67       96.69      9.29 o
  -1 -13   4      152.47      159.07      8.28 o
   0 -13   4        4.67        7.75      3.04 o
   1 -13   4       14.10       26.42      6.10 o
   2 -13   4       51.79       51.15      7.55 o
   3 -13   4      388.04      429.50     22.21 o
   4 -13   4      303.18      305.91     10.95 o
   5 -13   4       85.11       82.43      6.61 o
   6 -13   4        9.47        9.20      4.25 o
   7 -13   4       24.03       28.50      7.55 o
  -3 -12   4      217.54      221.12      7.90 o
  -2 -12   4       92.06      101.79      5.23 o
  -1 -12   4       43.69       53.36      4.43 o
   0 -12   4       29.48       27.88      2.98 o
   1 -12   4        0.23        0.06      2.30 o
   2 -12   4       20.35       28.35      4.15 o
   3 -12   4      905.36      903.03     23.96 o
   4 -12   4      241.61      257.56      8.01 o
   5 -12   4      179.56      185.19      6.91 o
   6 -12   4      318.79      331.55     11.12 o
   7 -12   4      310.41      296.50     10.66 o
   8 -12   4      138.74      113.81      7.46 o
   9 -12   4       19.83       18.83      4.80 o
  -4 -11   4       32.49       27.68      3.83 o
  -3 -11   4       78.70       80.96      4.75 o
  -2 -11   4        4.32        0.40      2.51 o
  -1 -11   4      140.88      146.38      5.07 o
   0 -11   4      278.71      273.14      9.09 o
   1 -11   4      221.24      222.26      5.87 o
   2 -11   4       32.20       26.47      2.48 o
   3 -11   4       17.58       26.38      2.31 o
   4 -11   4      107.03       99.33      5.16 o
   5 -11   4      188.24      179.74     15.40 o
   6 -11   4      505.48      511.35     11.76 o
   7 -11   4      513.45      557.19     12.72 o
   8 -11   4      678.67      735.20     17.32 o
   9 -11   4      322.67      325.37     11.05 o
  10 -11   4      356.87      401.77     19.02 o
  -6 -10   4       11.72       19.41      4.21 o
  -5 -10   4        9.01        8.82      3.34 o
  -4 -10   4        5.70       10.48      3.07 o
  -3 -10   4       22.48       29.31      3.14 o
  -2 -10   4       33.21       31.26      2.99 o
  -1 -10   4       65.79       66.94      4.14 o
   0 -10   4      558.93      554.89      9.12 o
   1 -10   4     1047.84     1059.86     14.92 o
   2 -10   4      143.21      143.94      3.76 o
   3 -10   4      767.61      756.17     11.12 o
   4 -10   4      370.67      348.47      8.65 o
   5 -10   4       93.29       81.44      4.55 o
   6 -10   4      211.41      233.64      8.92 o
   7 -10   4      735.78      743.52     15.16 o
   8 -10   4       93.09      117.16      5.88 o
   9 -10   4      301.14      315.28     11.58 o
  10 -10   4      364.31      353.15     10.14 o
  11 -10   4      404.58      373.74     12.89 o
  -7  -9   4       61.28       71.66      5.53 o
  -6  -9   4     1650.80     1615.99     27.73 o
  -5  -9   4      162.38      159.66      6.11 o
  -4  -9   4      112.17      114.29      4.68 o
  -3  -9   4      248.58      254.89      5.80 o
  -2  -9   4        8.94        6.09      2.05 o
  -1  -9   4      136.62      142.95      4.08 o
   0  -9   4     1344.75     1347.18     18.17 o
   1  -9   4     1409.07     1369.52     16.82 o
   2  -9   4      730.66      715.47      9.65 o
   3  -9   4      575.85      588.47      8.12 o
   4  -9   4      790.90      828.95     14.13 o
   5  -9   4      397.10      356.67      7.72 o
   6  -9   4      660.95      609.73     15.14 o
   7  -9   4        2.02        8.90      2.38 o
   8  -9   4       48.22       47.23      4.00 o
   9  -9   4      294.67      306.32     10.96 o
  10  -9   4      352.66      340.74     10.30 o
  11  -9   4      407.98      398.65     14.05 o
  -8  -8   4       68.30       72.72      5.54 o
  -7  -8   4       96.67       97.27      5.37 o
  -6  -8   4      351.58      353.70     12.39 o
  -5  -8   4      511.62      527.47     10.03 o
  -4  -8   4      681.59      682.15     11.02 o
  -3  -8   4      284.06      276.27      5.78 o
  -2  -8   4      417.67      415.75      7.27 o
  -1  -8   4        0.86       -0.62      1.60 o
   0  -8   4       15.27        9.75      1.74 o
   1  -8   4      293.95      304.64      5.03 o
   2  -8   4      655.08      630.03      8.39 o
   3  -8   4     1380.87     1305.90     17.79 o
   4  -8   4      963.26      899.88     14.64 o
   5  -8   4      644.10      639.17     11.27 o
   6  -8   4      325.68      351.35      7.49 o
   7  -8   4      672.87      654.97     11.90 o
   8  -8   4       50.77       56.53      4.44 o
   9  -8   4        5.47        5.78      2.59 o
  10  -8   4      424.70      406.70     24.39 o
  11  -8   4        5.49        9.01      4.62 o
  12  -8   4      289.09      315.64     18.87 o
  -9  -7   4        1.45        1.26      3.79 o
  -8  -7   4        5.00        2.83      3.11 o
  -7  -7   4      134.09      123.46      5.52 o
  -6  -7   4        2.59        1.72      2.36 o
  -5  -7   4      132.54      122.74      4.07 o
  -4  -7   4     1741.21     1769.67     21.52 o
  -3  -7   4      998.33      999.88     14.05 o
  -2  -7   4     1873.26     1903.31     24.45 o
  -1  -7   4       14.86        6.60      1.52 o
   0  -7   4      204.53      205.88      4.12 o
   1  -7   4      285.95      281.25      4.67 o
   2  -7   4      153.68      155.60      3.70 o
   3  -7   4       69.34       70.22      2.68 o
   4  -7   4      587.15      547.43      9.61 o
   5  -7   4     2044.02     2001.66     29.18 o
   6  -7   4      171.36      201.29      5.27 o
   7  -7   4      696.20      712.22     12.43 o
   8  -7   4      242.01      249.62      7.83 o
   9  -7   4      681.28      675.92     15.16 o
  10  -7   4       97.46      107.97      7.27 o
  11  -7   4       47.59       40.73      5.74 o
  12  -7   4       55.18       41.90      6.24 o
  -9  -6   4      125.11      138.86      6.09 o
  -8  -6   4       48.36       51.19      4.13 o
  -7  -6   4      105.48      106.39      9.68 o
  -6  -6   4        9.18        9.67      2.38 o
  -5  -6   4      145.44      140.94      4.20 o
  -4  -6   4        3.62        2.83      1.62 o
  -3  -6   4     1316.32     1299.69     17.29 o
  -2  -6   4     1173.71     1141.10     15.20 o
  -1  -6   4     3408.10     3500.08     42.59 o
   0  -6   4      443.87      384.49      4.80 o
   1  -6   4      590.11      546.36      8.96 o
   2  -6   4       70.74       58.02      4.32 o
   3  -6   4      532.63      591.48      8.56 o
   4  -6   4       92.44       98.85      2.99 o
   5  -6   4      420.19      416.77      9.88 o
   6  -6   4      614.09      607.03     16.30 o
   7  -6   4      301.55      304.12     11.88 o
   8  -6   4       10.98        6.86      3.38 o
   9  -6   4      396.45      366.88     11.68 o
  10  -6   4     1400.38     1417.84     32.31 o
  11  -6   4      401.07      401.65     21.49 o
  12  -6   4      271.78      279.17     11.68 o
 -10  -5   4      105.16      103.04      5.57 o
  -9  -5   4      191.13      193.73      6.73 o
  -8  -5   4      774.40      769.68     14.94 o
  -7  -5   4      405.64      406.68      8.21 o
  -6  -5   4      730.93      746.40     10.44 o
  -5  -5   4      152.99      164.49      4.19 o
  -4  -5   4      295.89      297.71      5.12 o
  -3  -5   4       56.24       57.68      2.18 o
  -2  -5   4     1008.03     1130.42     13.50 o
  -1  -5   4      170.33      149.68      4.11 o
   0  -5   4     1640.90     1646.45     27.82 o
   1  -5   4     3583.08     3529.14     75.69 o
   2  -5   4     2349.24     2257.20     36.52 o
   3  -5   4      661.81      633.80     10.19 o
   4  -5   4       16.17       22.75      3.00 o
   5  -5   4      123.70      112.84      4.29 o
   6  -5   4       12.79        8.89      1.79 o
   7  -5   4        0.44       -1.67      2.31 o
   8  -5   4     1152.28     1128.87     21.64 o
   9  -5   4       38.26       35.67      8.86 o
  10  -5   4        3.98        6.09      3.76 o
  11  -5   4      265.25      251.60     17.86 o
  12  -5   4      280.68      302.22     12.27 o
 -11  -4   4       24.28       20.22      4.81 o
 -10  -4   4      126.88      132.43      5.97 o
  -9  -4   4      348.10      349.94      8.85 o
  -8  -4   4     1026.11     1033.92     16.39 o
  -7  -4   4       53.35       48.70      2.82 o
  -6  -4   4      307.12      282.66      5.76 o
  -5  -4   4     2770.32     2789.01     34.25 o
  -4  -4   4     2882.79     2921.31     30.67 o
  -3  -4   4     3469.07     3609.87     37.29 o
  -2  -4   4       45.65       45.83      1.74 o
  -1  -4   4      105.95      139.12      9.31 o
   0  -4   4       63.89       80.26      2.49 o
   1  -4   4      128.53      127.37      3.24 o
   2  -4   4     1841.16     1849.44     24.39 o
   3  -4   4     1658.53     1640.72     19.69 o
   4  -4   4      824.42      801.64     13.13 o
   5  -4   4      633.01      616.99      9.15 o
   6  -4   4      396.01      387.06     13.75 o
   7  -4   4     1702.64     1656.39     35.70 o
   8  -4   4      325.96      303.12      9.85 o
   9  -4   4      286.54      256.40      9.33 o
  10  -4   4      207.15      206.57      8.89 o
  11  -4   4        6.51        1.50      4.00 o
  12  -4   4       14.45       17.97      5.12 o
 -11  -3   4       54.71       51.07      7.81 o
 -10  -3   4       81.76       84.89      4.90 o
  -9  -3   4       32.28       26.04      3.19 o
  -8  -3   4       68.93       61.85      5.49 o
  -7  -3   4     1718.41     1752.09     21.49 o
  -6  -3   4      312.14      320.22      5.27 o
  -5  -3   4     2940.48     3013.63     30.20 o
  -4  -3   4     2589.41     2528.49     25.38 o
  -3  -3   4     2961.91     3152.10     30.16 o
  -2  -3   4     1495.37     1608.77     19.62 o
  -1  -3   4       67.31      117.79      3.00 o
   0  -3   4      240.76      224.16      3.69 o
   1  -3   4       77.34       64.20      1.64 o
   2  -3   4      141.95      147.51      2.64 o
   3  -3   4        3.48        5.04      0.65 o
   4  -3   4      525.93      520.55     11.16 o
   5  -3   4     1476.09     1422.92     21.98 o
   6  -3   4     1128.57     1047.57     14.50 o
   7  -3   4      110.31      106.59      4.29 o
   8  -3   4      404.72      391.26     11.39 o
   9  -3   4      476.88      471.43     13.64 o
  10  -3   4      268.59      266.64     10.36 o
  11  -3   4       58.03       66.13      6.57 o
  12  -3   4      148.97      159.72      9.74 o
 -11  -2   4      414.21      431.43     10.31 o
 -10  -2   4      121.34      118.05      5.37 o
  -9  -2   4      269.37      251.16     10.06 o
  -8  -2   4      997.85     1035.03     12.90 o
  -7  -2   4      538.46      562.83      7.80 o
  -6  -2   4      287.98      299.36      5.16 o
  -5  -2   4     3259.57     3443.19     32.12 o
  -4  -2   4     4285.26     4755.74     46.48 o
  -3  -2   4       78.81       50.42      1.45 o
  -2  -2   4       53.24       31.04      1.61 o
  -1  -2   4     4282.01     4488.66     54.33 o
   0  -2   4     2860.80     2764.41     30.14 o
   1  -2   4      316.60      282.76      4.59 o
   2  -2   4      706.60      774.62      8.64 o
   3  -2   4      614.72      652.85      9.97 o
   4  -2   4      626.85      716.63      9.20 o
   5  -2   4       41.08       59.03      2.42 o
   6  -2   4      655.32      599.94      8.98 o
   7  -2   4      524.48      543.95     13.85 o
   8  -2   4      949.05      959.86     24.97 o
   9  -2   4      844.70      855.25     21.03 o
  10  -2   4     1340.78     1301.21     30.16 o
  11  -2   4      224.92      244.57     10.47 o
  12  -2   4       40.83       28.86      5.94 o
 -12  -1   4      241.32      240.71      8.72 o
 -11  -1   4      401.65      411.32      9.80 o
 -10  -1   4     1527.69     1526.23     25.95 o
  -9  -1   4       35.24       38.25      3.30 o
  -8  -1   4        4.42        1.47      1.61 o
  -7  -1   4      999.58      998.25     14.03 o
  -6  -1   4     1353.84     1390.47     14.81 o
  -5  -1   4     1944.23     2104.01     21.13 o
  -4  -1   4        0.10        1.17      0.77 o
  -3  -1   4     1475.36     1597.17     22.45 o
  -2  -1   4      444.58      418.22      5.98 o
  -1  -1   4     6496.65     6763.04     72.16 o
   0  -1   4     2825.22     2738.03     33.26 o
   1  -1   4        7.57       26.67     11.42 o
   2  -1   4     1486.50     1458.56     16.00 o
   3  -1   4        6.22       19.35      1.27 o
   4  -1   4       57.89       43.00      1.38 o
   5  -1   4        0.94        1.33      0.87 o
   6  -1   4       17.36       23.40      1.55 o
   7  -1   4       25.29       19.05      2.60 o
   8  -1   4      877.18      866.11     20.52 o
   9  -1   4      652.23      672.91     19.75 o
  10  -1   4      791.16      787.81     21.34 o
  11  -1   4      209.97      204.75     12.49 o
  12  -1   4      246.49      262.11     11.76 o
 -12   0   4      114.90      102.39      6.15 o
 -11   0   4        5.92        2.76      2.69 o
 -10   0   4      259.92      254.93      7.11 o
  -9   0   4      198.85      196.56      6.75 o
  -8   0   4     2046.34     2036.26     26.53 o
  -7   0   4     1025.49     1028.94     14.29 o
  -6   0   4      632.54      583.41      7.98 o
  -5   0   4      406.22      402.43      7.29 o
  -4   0   4     2036.55     2330.67     28.81 o
  -3   0   4     1415.11     1565.13     24.15 o
  -2   0   4        4.96        8.12      1.08 o
  -1   0   4      290.21      284.79      3.92 o
   0   0   4       24.74       21.64      1.97 o
   1   0   4        6.73       13.64      0.66 o
   2   0   4       92.49      126.72      2.42 o
   3   0   4     5512.89     5751.77     60.69 o
   4   0   4     1093.53     1048.35     14.40 o
   5   0   4      513.75      469.66      7.80 o
   6   0   4      308.83      346.42     13.28 o
   7   0   4        9.22        8.00      2.55 o
   8   0   4       10.40        4.67      4.51 o
   9   0   4        2.89        5.56      3.55 o
  10   0   4        4.47        1.75      6.39 o
  11   0   4      113.17      116.47      8.30 o
 -12   1   4      155.25      161.18      7.08 o
 -11   1   4        5.53        6.00      2.82 o
 -10   1   4       96.85      101.06      7.53 o
  -9   1   4       12.57       12.79      2.07 o
  -8   1   4      785.30      791.68     11.74 o
  -7   1   4     1612.46     1630.70     21.32 o
  -6   1   4     4443.05     4769.40     52.93 o
  -5   1   4      407.93      388.17      5.55 o
  -4   1   4     2024.31     2035.67     23.61 o
  -3   1   4     1467.18     1490.86     23.12 o
  -2   1   4      260.17      252.51      5.63 o
  -1   1   4       24.76       35.06      1.44 o
   0   1   4     1195.23     1213.68     18.92 o
   1   1   4      235.81      233.31      3.04 o
   2   1   4      210.77      248.17      3.14 o
   3   1   4     1441.18     1493.24     17.20 o
   4   1   4      392.53      392.24     10.51 o
   5   1   4      704.39      709.57     10.96 o
   6   1   4      807.02      810.93     15.36 o
   7   1   4      212.01      228.26      9.45 o
   8   1   4     1010.31      957.52     18.49 o
   9   1   4      160.07      150.18     10.02 o
  10   1   4       75.86       78.20     13.79 o
  11   1   4        2.94       -0.66      4.38 o
 -12   2   4      256.21      252.53      8.72 o
 -11   2   4      610.03      607.41     14.47 o
 -10   2   4      926.78      912.01     14.99 o
  -9   2   4        9.03       10.26      1.91 o
  -8   2   4        1.92        1.69      1.78 o
  -7   2   4      835.37      827.40     12.95 o
  -6   2   4      122.38      117.31      3.14 o
  -5   2   4      518.58      533.92     10.56 o
  -4   2   4      232.76      203.83      5.36 o
  -3   2   4      787.54      678.46     10.90 o
  -2   2   4     1971.16     1918.41     25.59 o
  -1   2   4      927.02      882.27     13.61 o
   0   2   4      150.73      129.59      2.47 o
   1   2   4     1083.46     1047.99     12.70 o
   2   2   4       22.34       15.21      1.49 o
   3   2   4       41.95       34.36      1.17 o
   4   2   4      388.04      385.34      6.78 o
   5   2   4      230.23      220.03      7.21 o
   6   2   4      432.22      407.45      9.53 o
   7   2   4      104.33      135.87      5.73 o
   8   2   4      402.67      386.06     10.05 o
   9   2   4      472.47      482.63     15.10 o
  10   2   4      270.20      269.10     11.06 o
  11   2   4      316.40      319.43     29.04 o
 -13   3   4       68.68       64.17      7.55 o
 -12   3   4      252.05      266.02     10.16 o
 -11   3   4       47.37       47.10      4.31 o
 -10   3   4      695.53      692.94     18.36 o
  -9   3   4      512.97      502.96      8.47 o
  -8   3   4     1057.90     1022.68     14.38 o
  -7   3   4       96.47       97.79      3.74 o
  -6   3   4      602.58      702.06      9.20 o
  -5   3   4       60.44       63.42      2.05 o
  -4   3   4        0.55        3.12      1.39 o
  -3   3   4       17.97       42.28      2.35 o
  -2   3   4       11.48       25.10      2.19 o
  -1   3   4     1259.94     1162.03     16.06 o
   0   3   4     1050.47      942.98     15.76 o
   1   3   4     2168.67     2222.75     31.15 o
   2   3   4      379.45      351.75      8.70 o
   3   3   4     1009.76      996.34     16.68 o
   4   3   4      455.88      440.94     10.86 o
   5   3   4      539.06      530.22      9.38 o
   6   3   4      108.42       94.08      4.95 o
   7   3   4      423.59      412.88     10.22 o
   8   3   4      358.61      363.29     10.04 o
   9   3   4      274.25      272.97      9.04 o
  10   3   4       54.78       60.01      6.88 o
 -13   4   4       13.48       16.84      5.81 o
 -12   4   4      241.15      230.80      8.21 o
 -11   4   4      181.60      189.70      7.18 o
 -10   4   4      169.67      156.92      5.66 o
  -9   4   4      771.04      775.14     12.83 o
  -8   4   4      399.96      410.51      7.17 o
  -7   4   4     2021.05     1993.73     25.61 o
  -6   4   4      697.09      735.30      9.65 o
  -5   4   4     2098.57     2301.28     24.36 o
  -4   4   4      218.29      232.18      3.54 o
  -3   4   4      366.39      410.20      4.93 o
  -2   4   4       67.36       95.65      4.34 o
  -1   4   4       57.15      104.64      2.74 o
   0   4   4      132.10      117.31      2.82 o
   1   4   4     1086.54      989.44     12.33 o
   2   4   4     1357.98     1375.86     21.53 o
   3   4   4     2035.96     1954.74     25.26 o
   4   4   4      174.94      196.90      5.08 o
   5   4   4     2235.58     2194.39     37.08 o
   6   4   4     1044.24      993.85     26.40 o
   7   4   4      422.09      411.60     11.81 o
   8   4   4      234.65      216.14      8.02 o
   9   4   4      719.49      700.25     16.14 o
  10   4   4      715.67      717.88     30.78 o
 -12   5   4      453.34      453.96     12.11 o
 -11   5   4       30.71       28.53      3.88 o
 -10   5   4        0.11        1.91      2.50 o
  -9   5   4      813.33      813.21     13.46 o
  -8   5   4      380.86      403.34      6.50 o
  -7   5   4      547.87      559.97      8.29 o
  -6   5   4      976.02      992.97     12.58 o
  -5   5   4      710.27      684.71      9.01 o
  -4   5   4     2914.68     2861.35     32.18 o
  -3   5   4     1117.88     1167.00     13.95 o
  -2   5   4      109.91       87.10      4.99 o
  -1   5   4      103.47      102.02      2.89 o
   0   5   4        0.11        2.19      1.26 o
   1   5   4      131.57      125.47      3.81 o
   2   5   4      312.62      322.19      5.33 o
   3   5   4      584.73      575.00      8.93 o
   4   5   4      583.22      580.30     12.32 o
   5   5   4      550.51      522.82      8.67 o
   6   5   4      148.71      153.90      6.65 o
   7   5   4        2.85        1.61      3.50 o
   8   5   4       17.11       15.53      4.10 o
   9   5   4       73.95       94.95      6.98 o
 -12   6   4      146.66      140.01      6.77 o
 -11   6   4      111.77      123.29      8.57 o
 -10   6   4        3.14        2.41      2.85 o
  -9   6   4       21.99       25.48      2.96 o
  -8   6   4        0.09        0.68      1.47 o
  -7   6   4      193.88      195.98      4.12 o
  -6   6   4      519.35      487.60      7.20 o
  -5   6   4     1512.33     1464.47     17.57 o
  -4   6   4     1486.41     1467.91     17.56 o
  -3   6   4     1842.36     1795.78     22.90 o
  -2   6   4     1959.30     2049.84     25.75 o
  -1   6   4     1537.80     1471.80     21.66 o
   0   6   4      280.62      262.92      6.45 o
   1   6   4       20.97       21.76      1.99 o
   2   6   4        1.39       -0.35      1.67 o
   3   6   4      538.85      518.12      9.60 o
   4   6   4      470.99      460.14     12.99 o
   5   6   4       90.98       95.18      3.92 o
   6   6   4      752.03      721.78     13.24 o
   7   6   4        5.35       -1.33      3.86 o
   8   6   4        8.60        4.17      7.42 o
 -12   7   4       95.03       83.69      5.83 o
 -11   7   4      275.21      273.94      8.89 o
 -10   7   4       13.51       21.66      3.55 o
  -9   7   4      158.76      160.66      6.12 o
  -8   7   4       31.02       33.15      2.69 o
  -7   7   4       12.06       12.71      1.74 o
  -6   7   4      101.29      103.50      4.20 o
  -5   7   4     1131.58     1166.43     15.95 o
  -4   7   4       28.14       33.14      2.84 o
  -3   7   4       29.71       22.02      1.76 o
  -2   7   4      355.80      345.83      5.43 o
  -1   7   4      694.13      707.71      9.27 o
   0   7   4     1220.65     1170.03     23.47 o
   1   7   4      938.22      881.92     13.01 o
   2   7   4      370.88      367.54     12.15 o
   3   7   4      452.22      440.26      8.94 o
   4   7   4       29.24       22.50      3.06 o
   5   7   4      144.61      147.50      6.80 o
   6   7   4       24.85       30.35      4.02 o
   7   7   4       85.11       79.20      5.13 o
 -12   8   4      136.79      144.19      7.03 o
 -11   8   4       13.79       14.95      3.84 o
 -10   8   4      153.44      153.23     16.26 o
  -9   8   4      771.99      771.80     17.10 o
  -8   8   4     1026.20     1006.31     20.92 o
  -7   8   4      144.20      162.85      4.70 o
  -6   8   4      157.91      166.01      4.28 o
  -5   8   4        2.22        6.00      1.76 o
  -4   8   4      412.45      395.93      6.86 o
  -3   8   4      764.08      773.65     11.30 o
  -2   8   4      206.62      193.87      4.32 o
  -1   8   4       34.61       25.54      1.66 o
   0   8   4      114.97      121.08      4.58 o
   1   8   4      444.42      457.79      8.28 o
   2   8   4      753.17      746.39     13.12 o
   3   8   4      263.57      267.75     10.10 o
   4   8   4      226.42      215.95      7.08 o
   5   8   4        3.24       -2.60      2.60 o
   6   8   4       20.56       21.88      3.87 o
   7   8   4        0.71        0.34      4.62 o
 -11   9   4        3.08        1.15      3.42 o
 -10   9   4       64.31       58.88      7.55 o
  -9   9   4       20.69       19.39      3.63 o
  -8   9   4      363.43      375.49     10.21 o
  -7   9   4      891.50      887.34     18.65 o
  -6   9   4      405.62      413.29      8.03 o
  -5   9   4     1605.88     1596.32     23.11 o
  -4   9   4     2020.13     2008.17     26.23 o
  -3   9   4     1025.50     1026.51     13.37 o
  -2   9   4      507.28      512.11      7.70 o
  -1   9   4      136.62      128.86      3.29 o
   0   9   4        1.68        0.39      2.45 o
   1   9   4       31.26       31.26      3.31 o
   2   9   4      131.79      126.15      6.63 o
   3   9   4       38.88       43.00      4.06 o
   4   9   4      233.47      234.46      6.42 o
   5   9   4      468.71      467.21     15.80 o
 -10  10   4       58.88       64.99      7.69 o
  -9  10   4        5.60        5.93      3.33 o
  -8  10   4       44.01       49.79      4.25 o
  -7  10   4        2.99        3.33      2.85 o
  -6  10   4      666.26      676.79     12.98 o
  -5  10   4     1107.18     1098.25     24.14 o
  -4  10   4     1300.51     1336.29     18.41 o
  -3  10   4      870.28      858.38     12.46 o
  -2  10   4      251.06      272.06      5.78 o
  -1  10   4      397.88      385.98      7.96 o
   0  10   4       62.81       62.11      4.13 o
   1  10   4       15.01       10.54      3.46 o
   2  10   4       68.01       66.00      4.69 o
   3  10   4      190.54      163.68      6.54 o
   4  10   4      278.00      290.15      8.29 o
  -9  11   4       59.04       50.08      4.74 o
  -8  11   4      153.10      162.12      6.84 o
  -7  11   4       22.34       20.29      8.86 o
  -6  11   4       35.28       38.07      3.81 o
  -5  11   4      327.26      329.08      7.91 o
  -4  11   4      199.84      195.73      5.38 o
  -3  11   4      440.43      452.88      8.58 o
  -2  11   4        6.75        8.82      3.53 o
  -1  11   4      400.11      384.54      9.13 o
   0  11   4      260.10      265.51      8.66 o
   1  11   4      225.17      239.18      8.58 o
   2  11   4       41.08       36.04      7.13 o
   3  11   4       11.36        4.71      3.96 o
  -8  12   4      243.52      236.24      8.30 o
  -7  12   4       44.32       43.87      9.73 o
  -6  12   4      296.49      313.66      9.21 o
  -5  12   4      136.96      129.64      5.92 o
  -4  12   4       21.96       25.28      4.39 o
  -3  12   4      129.02      152.35      7.32 o
  -2  12   4      300.19      303.06      9.47 o
  -1  12   4      214.60      239.31      8.78 o
   0  12   4       69.05       64.64      5.64 o
   1  12   4      221.66      225.48     10.36 o
  -5  13   4      184.15      216.04     13.36 o
  -4  13   4       19.35       21.33      6.97 o
  -3  13   4      127.99      128.01      8.72 o
  -1 -13   5       10.35        2.67      4.39 o
   0 -13   5        4.34        7.99      4.12 o
   1 -13   5      188.33      194.38      8.79 o
   2 -13   5       59.71       64.61      5.99 o
   3 -13   5      759.52      735.45     18.98 o
   4 -13   5      127.97      151.82      8.35 o
   5 -13   5       81.74       72.62      6.48 o
   6 -13   5      127.31      111.23      8.13 o
   7 -13   5       28.90       31.98      9.44 o
  -3 -12   5      557.18      557.63     17.57 o
  -2 -12   5      105.84      111.03      7.60 o
  -1 -12   5      174.44      171.71      7.26 o
   0 -12   5      182.30      177.17      7.31 o
   1 -12   5       12.58       12.19      4.50 o
   2 -12   5       11.43       10.78      3.91 o
   3 -12   5      391.68      386.58     13.44 o
   4 -12   5       11.83       11.52      3.28 o
   5 -12   5       91.09      100.38      5.59 o
   6 -12   5      290.75      318.13      9.25 o
   7 -12   5      386.70      391.02     20.23 o
   8 -12   5       25.65       24.58      4.42 o
   9 -12   5        4.80       -1.16      6.10 o
  -4 -11   5       95.22       93.42      4.95 o
  -3 -11   5      191.57      199.28      5.76 o
  -2 -11   5      474.17      492.52      9.29 o
  -1 -11   5      505.43      498.22     17.40 o
   0 -11   5      305.47      307.25      8.48 o
   1 -11   5      461.09      450.85     10.49 o
   2 -11   5        3.54        6.41      3.29 o
   3 -11   5      400.27      396.48     14.82 o
   4 -11   5        5.18        4.08      2.67 o
   5 -11   5       61.17       66.53      4.55 o
   6 -11   5       99.96      103.52      5.78 o
   7 -11   5      879.49      831.96     21.64 o
   8 -11   5      150.39      149.93      8.93 o
   9 -11   5       67.87       63.30      6.45 o
  10 -11   5      287.85      300.23     12.41 o
  -6 -10   5      193.67      198.12      7.60 o
  -5 -10   5       96.53       91.78      8.21 o
  -4 -10   5      197.36      194.70      5.74 o
  -3 -10   5      101.82      111.24      4.40 o
  -2 -10   5       36.88       37.93      2.84 o
  -1 -10   5        4.01        4.12      1.85 o
   0 -10   5      115.75      114.29      5.17 o
   1 -10   5      133.67      138.08      7.91 o
   2 -10   5       23.16       31.14      3.60 o
   3 -10   5      567.51      541.72     11.50 o
   4 -10   5      614.19      575.87     12.61 o
   5 -10   5      250.66      248.01      7.28 o
   6 -10   5      175.26      172.29     14.23 o
   7 -10   5       86.19       78.82     10.31 o
   8 -10   5      421.22      411.72     14.52 o
   9 -10   5      133.72      137.18      8.41 o
  10 -10   5      363.15      382.19     13.51 o
  -7  -9   5      358.94      398.15     11.20 o
  -6  -9   5      455.68      486.95     10.97 o
  -5  -9   5      219.96      226.97      6.06 o
  -4  -9   5       68.64       68.12      3.76 o
  -3  -9   5      182.32      173.97      4.66 o
  -2  -9   5      287.24      294.58      5.87 o
  -1  -9   5      225.82      221.83      4.76 o
   0  -9   5       74.71       73.91      3.75 o
   1  -9   5        8.56        8.74      2.04 o
   2  -9   5      819.67      811.02     12.25 o
   3  -9   5      883.49      891.36     14.89 o
   4  -9   5      561.37      578.85     13.03 o
   5  -9   5      607.58      605.54     13.60 o
   6  -9   5       15.85       15.26      3.05 o
   7  -9   5      399.00      383.68     11.89 o
   8  -9   5       19.42       18.18      4.11 o
   9  -9   5        2.91        1.60      3.70 o
  10  -9   5      356.02      377.13     13.03 o
  11  -9   5      447.30      466.37     23.38 o
  -8  -8   5      124.46      135.08     12.34 o
  -7  -8   5      360.51      360.94      9.18 o
  -6  -8   5      141.56      156.11      7.34 o
  -5  -8   5      188.67      184.31      6.41 o
  -4  -8   5      270.92      271.80      5.49 o
  -3  -8   5     1340.90     1297.42     17.70 o
  -2  -8   5     2765.65     2738.94     34.46 o
  -1  -8   5      794.01      761.99     10.88 o
   0  -8   5      155.20      136.29      4.49 o
   1  -8   5      180.85      176.06      4.33 o
   2  -8   5      125.27      118.68      3.65 o
   3  -8   5      857.72      820.91     11.95 o
   4  -8   5      605.39      602.52     13.06 o
   5  -8   5      654.61      657.19     14.05 o
   6  -8   5     1824.75     1792.22     32.35 o
   7  -8   5      520.81      506.90     11.93 o
   8  -8   5      824.12      778.49     16.74 o
   9  -8   5       24.47       23.51      4.41 o
  10  -8   5       96.18      105.30     20.04 o
  11  -8   5      226.99      236.03     15.83 o
  -9  -7   5       30.22       42.98      6.39 o
  -8  -7   5       64.78       54.77      5.17 o
  -7  -7   5       10.68        9.03      2.73 o
  -6  -7   5        0.66       -0.57      2.27 o
  -5  -7   5      337.32      343.37      6.23 o
  -4  -7   5     1301.20     1311.21     16.51 o
  -3  -7   5      927.86      919.80     13.01 o
  -2  -7   5      948.24      874.86     12.23 o
  -1  -7   5      584.85      545.39     11.23 o
   0  -7   5      355.86      374.23      6.61 o
   1  -7   5      149.52      150.86      4.54 o
   2  -7   5        2.89        3.39      1.41 o
   3  -7   5      165.40      189.61      5.34 o
   4  -7   5      312.87      313.15      7.93 o
   5  -7   5      233.94      219.51      7.26 o
   6  -7   5      684.52      636.90     13.49 o
   7  -7   5     1580.77     1548.60     28.53 o
   8  -7   5     1177.24     1175.00     22.85 o
   9  -7   5      389.13      375.91     12.09 o
  10  -7   5       43.42       51.02      5.53 o
  11  -7   5        1.80        1.88      4.09 o
  12  -7   5        7.59        9.00      7.26 o
  -9  -6   5       99.88       99.57      5.48 o
  -8  -6   5      155.36      163.75      6.15 o
  -7  -6   5        1.78        0.96      3.00 o
  -6  -6   5      163.25      161.36      5.60 o
  -5  -6   5       78.79       80.02      3.03 o
  -4  -6   5        0.79       -0.15      1.46 o
  -3  -6   5      462.17      455.85      7.23 o
  -2  -6   5     1467.67     1524.98     19.60 o
  -1  -6   5      735.40      711.11     11.63 o
   0  -6   5      796.03      831.21     11.69 o
   1  -6   5     2371.41     2261.91     33.20 o
   2  -6   5     1334.94     1283.20     23.55 o
   3  -6   5     1366.87     1342.20     20.19 o
   4  -6   5       63.74       56.91      3.39 o
   5  -6   5     1003.39      965.94     18.25 o
   6  -6   5       22.85       23.20      2.85 o
   7  -6   5        8.04        7.33      2.52 o
   8  -6   5       19.18       15.52      2.88 o
   9  -6   5      871.37      848.63     20.82 o
  10  -6   5      492.92      499.32     14.86 o
  11  -6   5      269.78      260.26     10.74 o
  12  -6   5      106.56      126.78      9.58 o
 -10  -5   5      192.88      192.21      6.92 o
  -9  -5   5      134.00      136.74      5.79 o
  -8  -5   5      128.25      122.67      4.69 o
  -7  -5   5      242.95      255.78      5.71 o
  -6  -5   5       15.74       19.34      2.48 o
  -5  -5   5      127.25      123.32      3.50 o
  -4  -5   5      994.05      976.94     12.40 o
  -3  -5   5      362.97      365.59      5.93 o
  -2  -5   5       14.86       20.71      1.93 o
  -1  -5   5     1940.55     2002.12     34.30 o
   0  -5   5      964.72      920.15     18.35 o
   1  -5   5     1325.16     1321.00     19.78 o
   2  -5   5     3174.13     3133.54     44.51 o
   3  -5   5      655.51      538.96      8.93 o
   4  -5   5     1098.62     1071.41     19.34 o
   5  -5   5      785.12      742.17     14.31 o
   6  -5   5      140.96      127.48      4.75 o
   7  -5   5       65.59       54.93      3.71 o
   8  -5   5      875.24      880.51     20.82 o
   9  -5   5        3.38        3.04      3.35 o
  10  -5   5       16.24       17.52      4.30 o
  11  -5   5      190.55      207.27      9.44 o
  12  -5   5      164.87      177.88      9.71 o
 -10  -4   5       74.53       67.14      4.57 o
  -9  -4   5        1.51       -0.35      2.62 o
  -8  -4   5        1.70        0.74      2.16 o
  -7  -4   5      216.81      226.60      6.87 o
  -6  -4   5      342.05      313.97      5.57 o
  -5  -4   5     1857.25     1875.41     22.22 o
  -4  -4   5     1067.06     1065.84     13.13 o
  -3  -4   5        5.08        3.42      1.30 o
  -2  -4   5     1178.89     1210.59     17.98 o
  -1  -4   5        2.29        6.78      2.08 o
   0  -4   5     2367.91     2486.79     35.51 o
   1  -4   5        2.27        5.62      1.03 o
   2  -4   5      477.17      470.46      6.97 o
   3  -4   5     1096.17     1087.02     16.48 o
   4  -4   5      274.88      256.05      6.05 o
   5  -4   5     1662.98     1558.11     27.10 o
   6  -4   5     1896.18     1844.84     32.15 o
   7  -4   5     1077.09     1050.52     31.84 o
   8  -4   5       89.07       76.44      5.33 o
   9  -4   5      246.33      252.17     12.20 o
  10  -4   5        9.26       10.13      3.88 o
  11  -4   5        5.03        6.66      4.30 o
  12  -4   5       64.35       61.08      6.74 o
 -11  -3   5      353.53      341.42      9.03 o
 -10  -3   5      735.50      686.64     15.83 o
  -9  -3   5      360.30      353.03      7.74 o
  -8  -3   5       93.44       95.14      3.76 o
  -7  -3   5      311.83      304.16      7.96 o
  -6  -3   5      630.66      625.21      8.33 o
  -5  -3   5     1308.86     1268.98     14.61 o
  -4  -3   5     1452.62     1415.84     14.50 o
  -3  -3   5     2078.04     2245.56     26.63 o
  -2  -3   5      321.21      287.39      6.45 o
  -1  -3   5     9119.57     9666.33    112.38 o
   0  -3   5     3612.04     3691.80     41.00 o
   1  -3   5     1765.22     1810.42     20.21 o
   2  -3   5      248.63      281.77      3.91 o
   3  -3   5      265.95      260.75      4.67 o
   4  -3   5      477.21      457.38     11.17 o
   5  -3   5      481.82      513.28      7.03 o
   6  -3   5     2203.71     2175.24     32.93 o
   7  -3   5       15.05       10.23      2.85 o
   8  -3   5     1005.37      995.79     22.97 o
   9  -3   5      198.73      212.04      8.62 o
  10  -3   5      156.39      141.43      7.98 o
  11  -3   5      162.59      170.95      8.92 o
  12  -3   5       95.32      109.00     11.91 o
 -11  -2   5      180.40      196.25      6.76 o
 -10  -2   5      283.96      301.79      7.99 o
  -9  -2   5       59.89       57.05      3.83 o
  -8  -2   5     1062.23     1055.10     17.75 o
  -7  -2   5      473.17      466.15      7.24 o
  -6  -2   5       11.50       19.30      1.58 o
  -5  -2   5      520.15      530.32      6.88 o
  -4  -2   5      969.53      971.47     12.49 o
  -3  -2   5     2978.22     3110.09     37.42 o
  -2  -2   5     1349.37     1431.87     18.04 o
  -1  -2   5    20284.62    20912.36    198.00 o
   0  -2   5     3102.08     3124.93     37.30 o
   1  -2   5     1261.93     1137.61     18.14 o
   2  -2   5     1202.33     1358.53     16.63 o
   3  -2   5      445.80      431.24      4.67 o
   4  -2   5      417.75      414.11      5.71 o
   5  -2   5       50.91       56.93      1.70 o
   6  -2   5      486.30      456.04      8.93 o
   7  -2   5      307.22      290.11      9.58 o
   8  -2   5       83.00       76.69      5.33 o
   9  -2   5      402.72      387.22     12.11 o
  10  -2   5      333.85      333.09     11.70 o
  11  -2   5      112.55      118.29      8.06 o
  12  -2   5      105.39      113.83      8.50 o
 -12  -1   5      111.49      103.26      5.41 o
 -11  -1   5      241.42      239.15      8.30 o
 -10  -1   5      676.07      679.28     13.40 o
  -9  -1   5        4.01        5.88      2.33 o
  -8  -1   5       42.76       46.47      2.63 o
  -7  -1   5     1477.07     1463.99     18.29 o
  -6  -1   5     1893.41     1927.55     23.14 o
  -5  -1   5     1068.27     1095.33     12.55 o
  -4  -1   5       19.46       15.72      1.30 o
  -3  -1   5       14.97       42.99      4.31 o
  -2  -1   5     2356.72     2510.64     25.74 o
  -1  -1   5     1161.61     1151.01     15.12 o
   0  -1   5     2679.61     2601.94     40.01 o
   1  -1   5     2355.82     2317.46     32.12 o
   2  -1   5     1043.47      933.34     10.57 o
   3  -1   5     1121.10     1071.84     10.58 o
   4  -1   5        5.09       12.88      0.93 o
   5  -1   5       39.01       32.98      1.30 o
   6  -1   5      475.94      458.38      9.44 o
   7  -1   5       16.66       14.51      2.60 o
   8  -1   5        6.89        4.50      5.08 o
   9  -1   5      269.55      273.11      9.83 o
  10  -1   5      751.18      751.00     20.00 o
  11  -1   5      129.53      122.56      8.21 o
 -12   0   5        4.74        4.65      3.55 o
 -11   0   5      100.54       90.27      4.81 o
 -10   0   5        0.46       -0.17      2.91 o
  -9   0   5     1087.12     1062.04     15.32 o
  -8   0   5      609.27      620.07      9.10 o
  -7   0   5     1032.91     1026.25     17.76 o
  -6   0   5      985.00      962.76     13.16 o
  -5   0   5      760.44      714.22      8.74 o
  -4   0   5     2813.04     2727.56     38.58 o
  -3   0   5     1140.05     1174.98     23.93 o
  -2   0   5        2.88        4.52      0.87 o
  -1   0   5      240.83      212.59      3.65 o
   0   0   5       68.19       54.88      2.31 o
   1   0   5      918.51     1052.52     14.84 o
   2   0   5     1379.84     1426.86     14.73 o
   3   0   5     2956.25     3003.10     32.09 o
   4   0   5     3035.74     3033.54     46.33 o
   5   0   5       57.99       49.82      2.89 o
   6   0   5        3.91        7.50      2.33 o
   7   0   5      176.40      192.90      6.14 o
   8   0   5       22.08       18.27      3.68 o
   9   0   5        8.91       10.16      3.79 o
  10   0   5       96.24       86.63      6.94 o
  11   0   5      221.22      215.74     10.26 o
 -12   1   5       79.63       73.22      5.21 o
 -11   1   5       29.39       20.96      3.13 o
 -10   1   5      249.76      238.29      6.64 o
  -9   1   5       65.14       60.90      3.01 o
  -8   1   5      760.21      760.19     11.32 o
  -7   1   5      612.80      634.60      9.55 o
  -6   1   5     1832.87     1810.07     23.12 o
  -5   1   5      475.75      470.82      6.69 o
  -4   1   5     2346.67     2448.63     34.73 o
  -3   1   5     3828.48     3992.50    113.58 o
  -2   1   5     2613.56     2737.59     58.80 o
  -1   1   5     2233.08     2294.33     26.98 o
   0   1   5        1.40        2.60      0.67 o
   1   1   5       41.19       39.07      1.36 o
   2   1   5       32.41       28.41      1.03 o
   3   1   5        1.63        4.42      1.04 o
   4   1   5      137.11      133.06      3.14 o
   5   1   5      366.78      359.84      7.98 o
   6   1   5      362.31      344.33      8.30 o
   7   1   5       51.18       81.53     10.94 o
   8   1   5      270.07      247.26      7.65 o
   9   1   5       10.74       12.98      3.97 o
  10   1   5       23.57       22.47      4.91 o
  11   1   5       15.77       19.22      5.12 o
 -12   2   5      140.76      139.61      7.55 o
 -11   2   5      747.58      733.03     14.18 o
 -10   2   5      297.51      291.92      6.75 o
  -9   2   5      339.58      337.30      8.69 o
  -8   2   5       47.66       45.08      2.71 o
  -7   2   5       36.61       36.91      2.29 o
  -6   2   5       69.98       54.51      2.18 o
  -5   2   5      662.62      697.55     10.51 o
  -4   2   5     1103.60     1146.67     19.81 o
  -3   2   5     4353.47     4565.45     94.84 o
  -2   2   5     1704.25     1797.60     38.08 o
  -1   2   5     4733.77     4899.49     52.24 o
   0   2   5     1390.17     1296.16     15.28 o
   1   2   5      510.18      485.78      6.45 o
   2   2   5      338.86      345.80      4.98 o
   3   2   5       42.10       46.80      1.50 o
   4   2   5      302.75      303.30      6.97 o
   5   2   5       18.16       25.32      2.88 o
   6   2   5      253.58      241.48      7.83 o
   7   2   5      228.80      237.75      7.34 o
   8   2   5      334.29      325.78      9.10 o
   9   2   5      108.39      105.12      7.84 o
  10   2   5      149.81      148.23      8.92 o
 -12   3   5        4.79        3.93      3.47 o
 -11   3   5      204.09      186.92      7.15 o
 -10   3   5      607.35      602.83     10.87 o
  -9   3   5      352.78      337.02      6.46 o
  -8   3   5     1164.09     1147.18     16.62 o
  -7   3   5      207.09      207.82      4.89 o
  -6   3   5      996.64     1031.33     13.96 o
  -5   3   5      281.62      323.56      4.95 o
  -4   3   5      398.47      465.11     12.15 o
  -3   3   5     1301.11     1360.36     24.23 o
  -2   3   5      827.38      764.43     17.92 o
  -1   3   5      189.36      291.44      5.59 o
   0   3   5       10.33       15.78      1.22 o
   1   3   5     1042.89     1055.43     17.01 o
   2   3   5     1380.44     1374.41     17.44 o
   3   3   5     2868.61     2789.98     36.48 o
   4   3   5       10.15        8.23      2.21 o
   5   3   5       88.64       95.60      4.71 o
   6   3   5        2.84        3.82      3.57 o
   7   3   5      750.38      692.70     14.74 o
   8   3   5       71.52       73.85      5.19 o
   9   3   5       75.59       84.22     14.81 o
  10   3   5       21.24       20.27      5.34 o
 -12   4   5       34.79       34.06      6.97 o
 -11   4   5        1.78       -2.85      2.85 o
 -10   4   5       86.31       83.54      3.85 o
  -9   4   5      816.10      809.70     12.35 o
  -8   4   5     1262.42     1251.68     17.20 o
  -7   4   5      858.36      883.07     12.57 o
  -6   4   5     1238.68     1198.00     15.96 o
  -5   4   5      286.68      283.57      4.85 o
  -4   4   5      692.09      634.08     10.37 o
  -3   4   5       39.30       39.13      2.07 o
  -2   4   5       60.95       54.15      2.43 o
  -1   4   5      693.05      811.01     12.99 o
   0   4   5       45.55       29.71      2.98 o
   1   4   5      404.68      356.78      5.51 o
   2   4   5      374.44      343.76      7.89 o
   3   4   5      825.98      803.73     14.58 o
   4   4   5        6.08       10.21      2.58 o
   5   4   5      233.40      229.37      8.69 o
   6   4   5      712.98      665.44     14.22 o
   7   4   5      677.04      623.55     14.01 o
   8   4   5      146.23      135.11      7.30 o
   9   4   5        0.27        2.52      5.09 o
 -12   5   5      174.18      175.14      7.23 o
 -11   5   5        2.47        0.19      3.06 o
 -10   5   5       25.45       19.91      3.21 o
  -9   5   5      105.96       98.76      3.61 o
  -8   5   5      176.04      186.76      4.16 o
  -7   5   5      988.90      998.88     12.87 o
  -6   5   5      720.06      721.10      9.59 o
  -5   5   5     2406.79     2410.27     27.69 o
  -4   5   5     1093.97     1183.83     16.31 o
  -3   5   5     1566.03     1622.88     24.59 o
  -2   5   5     1513.23     1548.94     31.22 o
  -1   5   5      889.11      879.06     12.18 o
   0   5   5        1.66        2.42      1.21 o
   1   5   5      309.80      313.78      5.96 o
   2   5   5     1067.70     1081.95     23.73 o
   3   5   5      407.85      383.21      9.09 o
   4   5   5      479.73      472.04     11.32 o
   5   5   5      335.41      313.85      8.76 o
   6   5   5      459.75      457.01     11.46 o
   7   5   5     1324.23     1252.43     24.22 o
   8   5   5      301.83      251.04      9.07 o
   9   5   5      618.20      624.07     15.57 o
 -12   6   5      730.18      776.16     19.16 o
 -11   6   5      212.62      206.10      7.39 o
 -10   6   5        8.47        5.83      2.85 o
  -9   6   5       11.60       12.23      2.07 o
  -8   6   5      201.91      210.58      4.46 o
  -7   6   5       45.55       44.91      2.23 o
  -6   6   5       31.49       28.80      1.84 o
  -5   6   5     2553.59     2522.23     29.56 o
  -4   6   5      398.23      393.17      7.02 o
  -3   6   5     2066.59     2001.38     31.01 o
  -2   6   5      653.63      645.74     14.67 o
  -1   6   5      892.27      914.04     12.95 o
   0   6   5      577.27      529.10      9.26 o
   1   6   5      152.42      144.48      4.53 o
   2   6   5       52.33       54.24      3.81 o
   3   6   5       84.41       85.40      4.79 o
   4   6   5       25.67       30.48      3.60 o
   5   6   5      624.77      595.08     13.54 o
   6   6   5      698.73      685.88     15.60 o
   7   6   5      151.93      162.41     12.07 o
   8   6   5       68.48       67.37      6.05 o
 -12   7   5      175.48      180.59      7.39 o
 -11   7   5      902.89      882.68     19.25 o
 -10   7   5      446.63      441.04     17.42 o
  -9   7   5      235.00      243.99      7.52 o
  -8   7   5       12.81       14.25      1.99 o
  -7   7   5        2.54        2.44      1.55 o
  -6   7   5        6.04        8.33      1.55 o
  -5   7   5       11.86        9.25      2.32 o
  -4   7   5        2.00        6.07      2.03 o
  -3   7   5       14.27       14.46      2.35 o
  -2   7   5      982.95      994.80     14.29 o
  -1   7   5     1198.59     1174.24     16.41 o
   0   7   5      602.34      586.84     10.30 o
   1   7   5      507.25      481.78     15.00 o
   2   7   5     1449.65     1394.32     25.24 o
   3   7   5      227.43      220.87      7.52 o
   4   7   5       17.02       12.82      3.63 o
   5   7   5        0.71       -0.61      3.33 o
   6   7   5       70.46       74.40      8.88 o
   7   7   5       92.38      101.27     10.73 o
 -11   8   5       27.98       28.75      5.81 o
 -10   8   5       74.79       85.56      5.16 o
  -9   8   5      489.45      482.74     11.82 o
  -8   8   5     1055.76     1066.90     16.50 o
  -7   8   5      430.92      428.24     11.86 o
  -6   8   5       91.11       88.55      3.40 o
  -5   8   5       97.19       92.97      3.14 o
  -4   8   5       24.18       22.72      2.93 o
  -3   8   5       76.69       64.63      3.61 o
  -2   8   5      182.45      191.13      5.67 o
  -1   8   5      196.81      170.70      4.62 o
   0   8   5       54.87       67.03      4.74 o
   1   8   5       81.11       89.69      4.40 o
   2   8   5      180.19      182.41     10.60 o
   3   8   5     1069.39     1084.42     25.91 o
   4   8   5      258.47      256.38      8.85 o
   5   8   5      214.71      202.13     12.05 o
   6   8   5       70.39       79.25      6.54 o
 -11   9   5       33.97       39.73      5.37 o
 -10   9   5        1.48        0.80      3.12 o
  -9   9   5       77.76       81.44      4.88 o
  -8   9   5      110.54      112.69      5.21 o
  -7   9   5      452.32      451.55      8.51 o
  -6   9   5      203.52      209.14      5.15 o
  -5   9   5      445.30      472.39      8.37 o
  -4   9   5      296.22      285.04      7.22 o
  -3   9   5       75.91       84.42      3.80 o
  -2   9   5       51.01       57.51      3.32 o
  -1   9   5      190.32      188.83      6.19 o
   0   9   5      136.65      137.89      6.16 o
   1   9   5       43.54       46.25      3.69 o
   2   9   5       53.22       63.29      5.26 o
   3   9   5        3.43        0.22      5.36 o
   4   9   5      404.71      403.19     11.75 o
   5   9   5       69.56       60.90      6.07 o
 -10  10   5      251.62      290.45      9.00 o
  -9  10   5        0.44       -1.74      4.36 o
  -8  10   5       27.44       28.95      3.43 o
  -7  10   5       69.08       64.88      5.23 o
  -6  10   5       71.36       75.04      3.48 o
  -5  10   5      217.76      245.89      8.98 o
  -4  10   5      197.45      191.85      6.24 o
  -3  10   5      623.31      607.51     15.59 o
  -2  10   5     1003.24     1037.12     17.25 o
  -1  10   5     1243.89     1210.49     18.01 o
   0  10   5     1028.93     1078.50     18.04 o
   1  10   5      233.25      226.59      6.93 o
   2  10   5       12.22        8.36      3.56 o
   3  10   5        0.17        0.32      3.51 o
   4  10   5       23.56       25.91      4.61 o
  -9  11   5        7.43       14.52      6.68 o
  -8  11   5       63.94       63.88      8.42 o
  -7  11   5      105.43      103.66      9.29 o
  -6  11   5        0.46        7.51      6.53 o
  -5  11   5       43.24       44.86      4.48 o
  -4  11   5      328.53      337.36      8.40 o
  -3  11   5      283.97      276.42      8.59 o
  -2  11   5      424.49      406.83      9.48 o
  -1  11   5      637.45      642.95     12.67 o
   0  11   5      459.30      461.08     10.52 o
   1  11   5      257.52      278.67      8.36 o
   2  11   5      214.34      217.95     14.81 o
  -7  12   5       88.22       92.63      9.58 o
  -6  12   5      215.02      201.48      9.59 o
  -5  12   5      640.66      669.83     19.70 o
  -4  12   5        3.26        0.32      3.96 o
  -3  12   5       82.20       75.27      5.66 o
  -2  12   5      150.98      176.36     10.63 o
  -1  12   5      216.79      242.37      8.97 o
   0  12   5        9.74        7.25      7.26 o
   0 -13   6       28.68       35.58      5.42 o
   1 -13   6       94.44       86.35      6.69 o
   2 -13   6        1.59       -2.38      3.91 o
   3 -13   6      496.69      534.02     12.87 o
   4 -13   6      347.98      377.43     10.43 o
   5 -13   6      212.72      246.40      8.43 o
   6 -13   6       53.16       58.01      6.56 o
  -2 -12   6       97.31      100.89      6.14 o
  -1 -12   6      241.51      244.93      8.24 o
   0 -12   6      482.82      455.58     17.32 o
   1 -12   6      113.31      109.74     12.49 o
   2 -12   6      350.60      324.06     13.07 o
   3 -12   6      184.75      178.70      7.76 o
   4 -12   6       16.92       21.78      4.72 o
   5 -12   6       52.36       68.97      6.45 o
   6 -12   6      273.39      303.28     14.08 o
   7 -12   6      428.68      400.22     15.39 o
   8 -12   6      331.74      349.96     13.03 o
  -4 -11   6       98.11       92.41      6.07 o
  -3 -11   6      134.26      141.84      6.94 o
  -2 -11   6      295.50      306.84      9.18 o
  -1 -11   6      180.27      186.90      6.86 o
   0 -11   6       73.35       65.42      4.52 o
   1 -11   6     1019.11      969.74     22.07 o
   2 -11   6       61.35       51.26      4.06 o
   3 -11   6      412.65      389.46     12.63 o
   4 -11   6        7.19       11.61      3.90 o
   5 -11   6        2.01        3.13      3.68 o
   6 -11   6       18.10       22.60      4.50 o
   7 -11   6      273.17      269.53     10.56 o
   8 -11   6       55.84       50.89      5.91 o
   9 -11   6      197.60      194.34      9.64 o
  -5 -10   6      101.50       94.41      7.13 o
  -4 -10   6       17.53       15.31      3.64 o
  -3 -10   6       24.41       23.34      7.49 o
  -2 -10   6       21.01       18.59      3.41 o
  -1 -10   6      708.08      667.73     13.72 o
   0 -10   6      622.96      613.72     12.97 o
   1 -10   6      179.73      180.45      7.64 o
   2 -10   6      240.37      215.65      8.62 o
   3 -10   6      919.72      900.78     21.64 o
   4 -10   6      869.44      832.71     23.08 o
   5 -10   6      311.79      302.54     10.47 o
   6 -10   6        0.41       -1.76      3.06 o
   7 -10   6        0.42        7.55      3.70 o
   8 -10   6       26.93       33.82      9.58 o
   9 -10   6       21.41       20.04      4.82 o
  10 -10   6       43.33       38.14      5.83 o
  -7  -9   6      475.88      495.38     19.75 o
  -6  -9   6        6.39        7.91      4.43 o
  -5  -9   6      115.13      119.83      6.24 o
  -4  -9   6       97.39       95.90      4.86 o
  -3  -9   6        2.96        3.36      2.87 o
  -2  -9   6      281.14      271.22      6.96 o
  -1  -9   6       53.74       62.38      3.72 o
   0  -9   6      287.60      258.65     11.32 o
   1  -9   6      174.42      168.50      5.35 o
   2  -9   6      210.79      204.04      6.12 o
   3  -9   6        6.30        3.59      2.58 o
   4  -9   6      221.71      216.85      7.11 o
   5  -9   6      480.39      468.20     12.98 o
   6  -9   6      257.79      260.68     10.04 o
   7  -9   6      714.00      718.58     18.36 o
   8  -9   6       26.70       29.53      4.52 o
   9  -9   6        4.42        5.61      4.00 o
  10  -9   6      330.30      317.52     16.41 o
  11  -9   6       96.64      112.96     12.20 o
  -7  -8   6       17.42       19.70      4.12 o
  -6  -8   6      103.03      117.10      6.21 o
  -5  -8   6      284.62      288.29      7.55 o
  -4  -8   6      373.83      381.69      7.84 o
  -3  -8   6      755.31      702.68     15.76 o
  -2  -8   6      105.03      100.51      4.74 o
  -1  -8   6      355.00      347.33      7.49 o
   0  -8   6      389.54      392.35      7.92 o
   1  -8   6     1318.20     1252.37     20.00 o
   2  -8   6      426.19      410.34      8.29 o
   3  -8   6      300.59      291.02     12.65 o
   4  -8   6      134.92      121.16      6.25 o
   5  -8   6      741.24      766.69     19.07 o
   6  -8   6     1120.41     1084.10     21.15 o
   7  -8   6      565.31      558.01     12.82 o
   8  -8   6      144.16      151.86      6.78 o
   9  -8   6      158.99      165.49      8.09 o
  10  -8   6      275.18      280.16     10.97 o
  11  -8   6       74.97       82.63     11.76 o
  -8  -7   6       15.24       15.87      3.26 o
  -7  -7   6       79.65       75.57      3.79 o
  -6  -7   6       66.18       74.74      4.86 o
  -5  -7   6      438.78      450.13     10.35 o
  -4  -7   6      359.46      363.04      8.53 o
  -3  -7   6      941.80      944.39     22.26 o
  -2  -7   6      382.65      365.90      7.68 o
  -1  -7   6     1901.81     1910.54     28.42 o
   0  -7   6     1495.44     1410.80     21.91 o
   1  -7   6     2859.58     2845.65     41.79 o
   2  -7   6     1248.08     1144.27     18.02 o
   3  -7   6      191.96      201.18      7.96 o
   4  -7   6       16.81       20.04      2.67 o
   5  -7   6       20.69       20.42      2.77 o
   6  -7   6      223.13      231.70      7.01 o
   7  -7   6      345.02      343.85      9.04 o
   8  -7   6     1469.69     1422.58     45.78 o
   9  -7   6      351.61      370.53     11.89 o
  10  -7   6      696.65      674.77     21.20 o
  11  -7   6      359.33      345.03     16.55 o
  -9  -6   6      157.11      152.86      8.48 o
  -8  -6   6      223.28      245.83      6.34 o
  -7  -6   6        5.44        4.21      2.18 o
  -6  -6   6      180.86      182.87      4.30 o
  -5  -6   6       63.49       65.57      2.59 o
  -4  -6   6       12.79       16.17      2.19 o
  -3  -6   6        8.63       11.90      2.19 o
  -2  -6   6      750.87      761.20     12.61 o
  -1  -6   6     1303.34     1250.98     18.91 o
   0  -6   6     2602.70     2461.18     43.84 o
   1  -6   6     1969.39     1850.65     29.37 o
   2  -6   6     2535.25     2578.71     37.24 o
   3  -6   6      345.14      363.63      8.17 o
   4  -6   6      196.86      177.99      5.46 o
   5  -6   6       78.60       71.19      3.83 o
   6  -6   6       11.33       14.84      2.56 o
   7  -6   6      764.99      731.03     14.95 o
   8  -6   6      343.98      303.72     10.04 o
   9  -6   6     1375.41     1329.65     29.92 o
  10  -6   6      557.27      562.61     16.07 o
  11  -6   6      346.17      337.99     18.87 o
 -10  -5   6      199.90      205.64      6.76 o
  -9  -5   6      317.21      315.84      8.10 o
  -8  -5   6      640.48      667.82     11.70 o
  -7  -5   6      421.75      413.56      8.75 o
  -6  -5   6        8.26       10.54      1.67 o
  -5  -5   6      357.21      338.84      6.95 o
  -4  -5   6     1269.09     1300.63     18.15 o
  -3  -5   6      319.50      339.23      6.91 o
  -2  -5   6      124.29      138.48      3.90 o
  -1  -5   6      308.49      342.19      8.02 o
   0  -5   6      134.74      125.30      3.52 o
   1  -5   6       73.56       61.20      2.55 o
   2  -5   6     1515.08     1548.66     20.60 o
   3  -5   6     1343.54     1255.86     18.77 o
   4  -5   6     2866.80     2773.27     39.48 o
   5  -5   6     1289.24     1177.67     21.34 o
   6  -5   6       85.08       76.24      4.00 o
   7  -5   6      126.01      121.17      5.02 o
   8  -5   6        3.91        5.50      3.19 o
   9  -5   6       83.92       71.66      5.62 o
  10  -5   6       22.75       24.79      6.97 o
  11  -5   6       67.00       69.30      6.53 o
 -10  -4   6      294.42      274.14      8.49 o
  -9  -4   6      270.29      280.33      7.47 o
  -8  -4   6      151.76      149.99      4.33 o
  -7  -4   6      168.89      175.52      4.17 o
  -6  -4   6       47.91       38.30      2.08 o
  -5  -4   6      502.98      518.49      8.75 o
  -4  -4   6      912.39      917.13     13.24 o
  -3  -4   6      544.24      513.99      8.07 o
  -2  -4   6      528.00      539.57      9.53 o
  -1  -4   6      845.29      834.63     13.19 o
   0  -4   6      325.48      317.52     11.57 o
   1  -4   6       31.96       38.18      1.61 o
   2  -4   6      475.05      483.20     10.20 o
   3  -4   6       89.92       82.85      2.26 o
   4  -4   6      460.98      445.06      6.64 o
   5  -4   6     1610.55     1580.94     32.00 o
   6  -4   6     4494.93     4311.63    110.78 o
   7  -4   6      252.82      248.99      8.21 o
   8  -4   6       62.10       60.05      4.80 o
   9  -4   6       14.30       10.53      3.59 o
  10  -4   6       30.25       26.80      4.67 o
  11  -4   6       66.83       81.49      6.77 o
 -11  -3   6        2.97        2.22      2.96 o
 -10  -3   6      486.55      481.66     14.36 o
  -9  -3   6        9.31        9.95      2.40 o
  -8  -3   6       65.57       70.24      2.97 o
  -7  -3   6      320.17      316.18      5.30 o
  -6  -3   6       61.49       58.16      2.21 o
  -5  -3   6      950.61      958.64     12.89 o
  -4  -3   6      532.83      524.07      7.81 o
  -3  -3   6     2090.09     2080.37     28.24 o
  -2  -3   6      492.46      607.29      9.36 o
  -1  -3   6     3604.44     3643.15     41.42 o
   0  -3   6     1538.32     1462.78     18.94 o
   1  -3   6      812.89      780.36     14.33 o
   2  -3   6     1783.98     1873.87     20.86 o
   3  -3   6      329.05      328.72      4.76 o
   4  -3   6       96.40      117.42      2.90 o
   5  -3   6      199.33      209.77      3.86 o
   6  -3   6      197.27      194.71      8.05 o
   7  -3   6      850.34      801.94     18.45 o
   8  -3   6      595.53      591.98     15.18 o
   9  -3   6      352.35      347.27     18.73 o
  10  -3   6      229.71      224.41      9.51 o
  11  -3   6       39.37       35.82      5.42 o
 -11  -2   6       26.54       18.42      3.34 o
 -10  -2   6      290.42      310.66     10.32 o
  -9  -2   6      242.17      245.44      5.98 o
  -8  -2   6     1559.62     1575.34     19.95 o
  -7  -2   6      989.81     1033.47     12.68 o
  -6  -2   6      337.54      313.85      4.96 o
  -5  -2   6       25.57       25.15      1.84 o
  -4  -2   6       77.35       65.05      2.34 o
  -3  -2   6      319.63      334.82      6.10 o
  -2  -2   6     1779.78     1786.75     19.80 o
  -1  -2   6     3884.31     3852.94     46.54 o
   0  -2   6     5172.82     5197.90     62.86 o
   1  -2   6     1693.97     1644.61     26.11 o
   2  -2   6     1627.99     1575.36     17.48 o
   3  -2   6     4152.58     4174.81     39.26 o
   4  -2   6      704.41      721.66      8.06 o
   5  -2   6        1.31        3.45      1.04 o
   6  -2   6      131.83      123.38      4.22 o
   7  -2   6       18.66       14.65      2.97 o
   8  -2   6      840.80      803.05     19.18 o
   9  -2   6      319.13      320.93     10.89 o
  10  -2   6      575.60      615.85     17.10 o
  11  -2   6        3.67       -0.31      4.18 o
 -11  -1   6      541.11      506.83     13.65 o
 -10  -1   6       16.17       18.05      2.86 o
  -9  -1   6       62.43       72.26      3.12 o
  -8  -1   6      335.32      335.01      6.00 o
  -7  -1   6      470.21      478.02      7.23 o
  -6  -1   6     1215.11     1277.15     18.25 o
  -5  -1   6      204.85      187.24      4.31 o
  -4  -1   6      593.53      566.23     10.54 o
  -3  -1   6     1835.06     2039.48     46.40 o
  -2  -1   6     1094.43     1160.67     17.73 o
  -1  -1   6     1606.46     1660.84     22.23 o
   0  -1   6     5808.13     5808.54     87.56 o
   1  -1   6     7869.98     8200.82    107.29 o
   2  -1   6      300.99      259.40      5.20 o
   3  -1   6     4917.31     4993.81     49.13 o
   4  -1   6      408.93      349.14      4.67 o
   5  -1   6     1445.92     1427.07     21.15 o
   6  -1   6        5.53        7.29      2.24 o
   7  -1   6        0.22        3.73      2.65 o
   8  -1   6        1.64       -1.14      2.85 o
   9  -1   6       63.71       60.87      5.44 o
  10  -1   6       86.98       93.06      6.94 o
  11  -1   6      124.74      133.64     11.47 o
 -12   0   6      126.95      122.43      5.63 o
 -11   0   6        9.14        5.74      2.71 o
 -10   0   6       57.49       53.68      3.54 o
  -9   0   6       77.29       80.80      4.65 o
  -8   0   6       88.14       90.11      3.06 o
  -7   0   6     1249.64     1218.63     16.49 o
  -6   0   6      990.10      976.51     15.71 o
  -5   0   6     1532.59     1513.15     29.36 o
  -4   0   6      735.07      720.54     11.59 o
  -3   0   6      801.52      761.60     14.74 o
  -2   0   6      360.86      337.99      5.35 o
  -1   0   6       64.72       57.09      1.72 o
   0   0   6      186.13      214.78      4.32 o
   1   0   6      175.09      172.95      5.57 o
   2   0   6     3436.55     3510.24     35.32 o
   3   0   6     1615.74     1559.41     17.14 o
   4   0   6     1154.65     1147.66     15.59 o
   5   0   6       67.47       60.79      3.15 o
   6   0   6      912.18      844.31     15.69 o
   7   0   6       10.41       21.55      2.96 o
   8   0   6      474.15      454.10     12.82 o
   9   0   6       63.29       60.64      5.44 o
  10   0   6      119.98      123.51     15.53 o
  11   0   6        4.64        5.37      4.82 o
 -12   1   6      258.18      255.72      8.43 o
 -11   1   6      657.25      654.43     16.89 o
 -10   1   6      180.36      182.12      5.24 o
  -9   1   6       26.09       28.09      2.33 o
  -8   1   6      136.14      137.61      3.89 o
  -7   1   6      438.28      435.77      6.98 o
  -6   1   6       26.86       40.98      3.15 o
  -5   1   6     1707.22     1713.37     32.15 o
  -4   1   6     1937.51     1954.10     28.59 o
  -3   1   6     4804.48     4804.23     84.96 o
  -2   1   6     1998.53     1991.33     40.72 o
  -1   1   6     1960.30     2006.93     25.65 o
   0   1   6      222.84      184.38      3.51 o
   1   1   6      749.02      835.50     10.39 o
   2   1   6      103.28      102.90      1.96 o
   3   1   6       62.07       48.23      1.57 o
   4   1   6      988.30     1001.93     15.56 o
   5   1   6        4.12        2.45      2.13 o
   6   1   6      138.85      146.49      5.47 o
   7   1   6      486.27      497.78     11.11 o
   8   1   6      570.35      561.58     15.18 o
   9   1   6      284.53      274.73     10.36 o
  10   1   6       12.05        9.57      5.66 o
 -12   2   6      192.75      192.75     11.76 o
 -11   2   6       64.23       72.66      4.11 o
 -10   2   6      366.75      387.47      7.89 o
  -9   2   6      222.80      236.87      5.66 o
  -8   2   6       21.26       26.08      2.10 o
  -7   2   6       11.29        7.27      1.68 o
  -6   2   6       19.76       22.73      2.65 o
  -5   2   6      198.93      201.70      7.37 o
  -4   2   6      477.76      434.91      8.84 o
  -3   2   6     1990.31     2023.28     73.09 o
  -2   2   6     4306.64     4361.09     54.57 o
  -1   2   6     2515.16     2552.55     39.96 o
   0   2   6     1712.44     1793.13     29.62 o
   1   2   6      740.16      722.66     14.38 o
   2   2   6     1576.38     1594.58     21.69 o
   3   2   6      890.02      832.54     11.18 o
   4   2   6       13.72       16.78      2.27 o
   5   2   6      384.29      367.97      8.55 o
   6   2   6       37.32       49.55      4.01 o
   7   2   6      104.80      104.51      7.47 o
   8   2   6       41.94       40.80      4.21 o
   9   2   6       33.83       51.27      5.62 o
  10   2   6       69.74      100.49      7.49 o
 -12   3   6        5.22       -1.52      3.19 o
 -11   3   6        9.49       13.73      2.80 o
 -10   3   6       18.26       23.44      4.33 o
  -9   3   6      424.62      411.10      7.34 o
  -8   3   6     1075.60     1048.99     14.69 o
  -7   3   6     1657.82     1720.85     22.28 o
  -6   3   6      272.84      223.40      6.24 o
  -5   3   6        1.83        2.87      1.52 o
  -4   3   6      363.84      409.29      6.75 o
  -3   3   6       17.24       14.95      1.70 o
  -2   3   6     1517.53     1585.44     29.10 o
  -1   3   6       19.51       13.80      1.21 o
   0   3   6     2035.52     2141.51     36.82 o
   1   3   6     2720.61     2606.32     31.17 o
   2   3   6      803.86      778.77     10.71 o
   3   3   6      947.79      869.45     13.86 o
   4   3   6      624.07      630.48     12.55 o
   5   3   6      796.79      779.12     15.18 o
   6   3   6       60.68       52.26      4.05 o
   7   3   6       93.16       88.52      5.30 o
   8   3   6      103.99      110.96      6.09 o
   9   3   6        2.99        0.06      5.52 o
 -12   4   6      350.39      347.70      9.90 o
 -11   4   6       12.56       16.73      4.79 o
 -10   4   6        9.80        8.08      2.59 o
  -9   4   6      576.77      569.52     10.32 o
  -8   4   6      433.67      395.33      8.67 o
  -7   4   6      379.26      353.20      8.35 o
  -6   4   6     1754.11     1700.10     25.56 o
  -5   4   6      891.12      897.06     12.96 o
  -4   4   6      693.22      658.01      9.92 o
  -3   4   6       21.42       43.04      2.08 o
  -2   4   6       15.66       29.60      2.27 o
  -1   4   6      209.70      236.63      4.18 o
   0   4   6       16.90       12.75      1.54 o
   1   4   6      622.67      584.21     10.86 o
   2   4   6      455.08      396.16      6.88 o
   3   4   6        7.45        7.63      2.33 o
   4   4   6       50.48       46.08      3.50 o
   5   4   6      509.24      481.24     11.01 o
   6   4   6     1051.80     1025.66     19.91 o
   7   4   6      240.81      258.52      8.52 o
   8   4   6        0.77       -0.60      4.11 o
   9   4   6       73.75       65.00      6.86 o
 -12   5   6       95.75      105.34      5.58 o
 -11   5   6      428.87      414.33     15.83 o
 -10   5   6       33.09       37.57      3.08 o
  -9   5   6       16.23       18.85      2.00 o
  -8   5   6       21.24       25.45      1.91 o
  -7   5   6      352.62      351.30      5.65 o
  -6   5   6      152.57      154.34      4.20 o
  -5   5   6     2841.65     2832.00     36.44 o
  -4   5   6     1354.79     1328.63     18.20 o
  -3   5   6      458.24      429.34      7.21 o
  -2   5   6     2359.25     2308.73     40.25 o
  -1   5   6      120.16      151.08      4.28 o
   0   5   6      263.18      262.33      5.87 o
   1   5   6       74.00       80.38      3.44 o
   2   5   6        6.60        3.32      1.88 o
   3   5   6      197.07      184.43     12.81 o
   4   5   6      444.40      439.94     13.68 o
   5   5   6       91.53       83.91      5.00 o
   6   5   6       63.67       61.05      5.08 o
   7   5   6       24.92       28.16      4.42 o
   8   5   6      100.52      109.94      6.86 o
 -12   6   6      538.26      538.00     27.88 o
 -11   6   6       76.68       77.05      4.73 o
 -10   6   6        5.63        2.75      2.50 o
  -9   6   6      100.79       99.70      4.49 o
  -8   6   6      529.32      542.34      8.50 o
  -7   6   6      114.44      110.88      3.88 o
  -6   6   6       38.22       43.45      2.70 o
  -5   6   6     1071.47     1044.53     19.84 o
  -4   6   6      694.06      693.14     10.75 o
  -3   6   6      742.71      722.86     12.29 o
  -2   6   6      700.18      733.14     12.70 o
  -1   6   6     2575.21     2408.78     35.74 o
   0   6   6     1147.72     1128.20     18.18 o
   1   6   6      700.64      704.94     22.63 o
   2   6   6      203.24      200.64      6.44 o
   3   6   6       53.94       55.12      4.09 o
   4   6   6       22.47       27.66      3.67 o
   5   6   6      113.64      112.18      6.06 o
   6   6   6       29.31       38.45      4.59 o
   7   6   6        4.00       -1.68      3.84 o
 -11   7   6      452.66      466.69     11.58 o
 -10   7   6      808.59      851.55     18.02 o
  -9   7   6      226.74      233.40      5.62 o
  -8   7   6      116.69      135.23      5.00 o
  -7   7   6      231.49      231.03      8.34 o
  -6   7   6      326.02      311.36      6.54 o
  -5   7   6      208.54      218.22      8.17 o
  -4   7   6       24.06       21.55      2.51 o
  -3   7   6      132.03      129.10      4.47 o
  -2   7   6       69.00       88.81      4.04 o
  -1   7   6     1411.66     1324.59     21.22 o
   0   7   6      106.93      112.04      5.16 o
   1   7   6      928.61      885.26     17.24 o
   2   7   6      933.96      861.90     17.19 o
   3   7   6      122.46      130.41      8.96 o
   4   7   6       56.17       58.56      4.88 o
   5   7   6        7.93        9.15      3.84 o
   6   7   6        3.97        2.09      3.87 o
   7   7   6        0.56       -2.88      4.12 o
 -11   8   6        6.27        5.52      6.10 o
 -10   8   6      102.37      110.05      9.58 o
  -9   8   6      931.17      949.52     29.91 o
  -8   8   6      976.27      992.27     16.62 o
  -7   8   6      404.49      408.12      8.72 o
  -6   8   6       40.25       41.27      3.70 o
  -5   8   6       80.34       81.82      4.55 o
  -4   8   6      344.98      338.45      7.79 o
  -3   8   6      341.24      338.66      6.85 o
  -2   8   6      106.84       84.72      4.27 o
  -1   8   6       87.37       93.03      4.45 o
   0   8   6      234.65      241.22     10.28 o
   1   8   6        2.25       -1.50      2.75 o
   2   8   6      275.67      278.44      8.57 o
   3   8   6      209.18      186.61      8.58 o
   4   8   6      470.69      468.58     16.61 o
   5   8   6      222.91      216.19      8.69 o
   6   8   6      162.08      163.96      9.61 o
 -10   9   6       40.79       47.62      7.84 o
  -9   9   6       37.78       40.65      7.26 o
  -8   9   6       24.99       20.91      6.10 o
  -7   9   6       72.69       84.41      5.16 o
  -6   9   6      413.14      411.01     10.26 o
  -5   9   6      792.34      778.93     18.51 o
  -4   9   6      457.91      474.87     10.96 o
  -3   9   6      278.19      263.25      6.17 o
  -2   9   6       38.57       28.60      3.27 o
  -1   9   6      105.99       88.27      4.60 o
   0   9   6      117.46      105.59      9.28 o
   1   9   6        0.50       -2.78      3.16 o
   2   9   6       36.07       39.63      4.68 o
   3   9   6        8.06       10.26      4.08 o
   4   9   6       94.01      105.48      7.89 o
  -9  10   6      110.26      114.99     10.16 o
  -8  10   6       15.88        7.84      6.10 o
  -7  10   6        4.61        7.58      5.23 o
  -6  10   6        4.76        7.96      3.45 o
  -5  10   6       89.39       95.95      6.20 o
  -4  10   6      111.11      105.06      5.00 o
  -3  10   6       24.17       33.38      3.50 o
  -2  10   6       43.99       51.80      3.90 o
  -1  10   6       51.57       62.31      5.10 o
   0  10   6      453.00      403.57     11.17 o
   1  10   6      257.81      247.91      8.79 o
   2  10   6      167.38      185.64      8.24 o
   3  10   6        9.86        8.83      8.42 o
  -8  11   6      172.54      160.29     11.61 o
  -7  11   6      328.78      349.03     16.26 o
  -6  11   6       11.81       19.15      4.80 o
  -5  11   6       20.23       25.76      3.61 o
  -4  11   6        9.62       19.20      3.54 o
  -3  11   6        5.24        7.59      3.24 o
  -2  11   6       62.46       62.10      4.54 o
  -1  11   6      370.99      397.47      9.61 o
   0  11   6      341.18      336.82     10.75 o
   1  11   6      533.85      561.22     17.42 o
  -6  12   6      332.12      343.18     12.53 o
  -5  12   6      187.79      206.45      8.35 o
  -4  12   6       16.86       26.18      4.80 o
  -3  12   6        5.14       10.99      4.18 o
  -2  12   6       29.55       32.49      8.77 o
   1 -13   7       49.43       48.36      6.24 o
   2 -13   7      266.48      275.56     16.26 o
   3 -13   7       71.75       89.69      9.29 o
   4 -13   7      225.18      239.14     10.77 o
   5 -13   7       19.65       21.44      5.33 o
  -2 -12   7      227.80      229.02      8.19 o
  -1 -12   7      525.23      521.08     12.61 o
   0 -12   7      298.94      298.96     23.08 o
   1 -12   7      157.90      145.77     11.91 o
   2 -12   7       28.31       19.75      6.39 o
   3 -12   7       25.15       23.48      4.72 o
   4 -12   7       79.32       87.46      6.97 o
   5 -12   7      146.93      156.98      9.15 o
   6 -12   7      189.01      197.96     14.08 o
   7 -12   7      382.10      406.81     13.94 o
  -4 -11   7      173.53      169.67      7.70 o
  -3 -11   7      165.58      172.91      7.31 o
  -2 -11   7      151.01      150.50      7.00 o
  -1 -11   7       25.58       34.92      4.19 o
   0 -11   7      510.73      535.89     15.40 o
   1 -11   7      299.61      303.15     15.10 o
   2 -11   7      918.57      865.26     21.53 o
   3 -11   7       87.71       94.30      6.56 o
   4 -11   7       73.11       75.40      6.05 o
   5 -11   7        5.92        6.92      3.88 o
   6 -11   7      390.83      377.95     12.50 o
   7 -11   7        1.93        2.83      3.88 o
   8 -11   7       58.68       53.38      6.97 o
   9 -11   7       43.95       50.98      9.73 o
  -5 -10   7        6.53       10.21      3.91 o
  -4 -10   7       23.35       26.52      4.05 o
  -3 -10   7        0.97       -2.47      2.99 o
  -2 -10   7       22.11       20.91      3.50 o
  -1 -10   7      299.76      298.92     10.78 o
   0 -10   7      196.51      203.26      9.87 o
   1 -10   7      111.98      105.79      6.47 o
   2 -10   7      218.44      204.48      8.21 o
   3 -10   7     1210.69     1196.01     27.19 o
   4 -10   7      194.94      172.92     10.02 o
   5 -10   7      352.73      353.53     14.81 o
   6 -10   7        6.01       10.09      3.92 o
   7 -10   7        8.82        9.00      3.90 o
   8 -10   7       14.58        4.07      3.90 o
   9 -10   7        1.09        5.98      8.13 o
  10 -10   7        3.11        5.81      6.68 o
  -6  -9   7      125.61      117.46      9.00 o
  -5  -9   7       76.15       88.04      7.68 o
  -4  -9   7       79.91       86.71      4.69 o
  -3  -9   7       98.53       96.74      5.25 o
  -2  -9   7      451.89      418.01      9.94 o
  -1  -9   7        0.81        2.33      3.18 o
   0  -9   7      132.58      126.39      9.00 o
   1  -9   7      672.39      637.94     11.94 o
   2  -9   7      269.60      268.43      9.61 o
   3  -9   7      272.87      268.64     11.69 o
   4  -9   7      457.17      464.83     12.82 o
   5  -9   7      392.56      386.35     11.49 o
   6  -9   7      857.33      873.90     25.55 o
   7  -9   7      587.06      596.72     26.13 o
   8  -9   7      347.74      316.66     20.18 o
   9  -9   7       37.01       46.92      5.54 o
  10  -9   7       16.84       20.34      6.97 o
  -7  -8   7       56.71       59.74      7.99 o
  -6  -8   7        4.19        5.01      3.37 o
  -5  -8   7      238.18      235.64      7.59 o
  -4  -8   7       70.59       71.10      4.16 o
  -3  -8   7      371.93      379.00      8.53 o
  -2  -8   7       27.65       26.71      3.56 o
  -1  -8   7      194.77      189.76      6.77 o
   0  -8   7       14.04       11.92      3.69 o
   1  -8   7       49.16       48.52      3.12 o
   2  -8   7      189.58      176.77      5.07 o
   3  -8   7      211.75      203.96      7.35 o
   4  -8   7       82.69       80.26      4.55 o
   5  -8   7      108.65      115.07      5.14 o
   6  -8   7      271.72      268.35      7.86 o
   7  -8   7      545.72      525.42     17.83 o
   8  -8   7      381.77      373.67     13.36 o
   9  -8   7      665.76      701.54     18.45 o
  10  -8   7       10.73       19.03      4.71 o
  11  -8   7       10.47       -0.29      6.39 o
  -8  -7   7      154.18      141.11     10.54 o
  -7  -7   7      147.73      142.59      6.66 o
  -6  -7   7       46.09       39.90      3.63 o
  -5  -7   7        1.34        0.48      2.17 o
  -4  -7   7      103.95      114.97      4.33 o
  -3  -7   7      813.65      800.04     16.79 o
  -2  -7   7      500.13      515.52     11.90 o
  -1  -7   7      434.49      393.50      9.65 o
   0  -7   7       90.90       79.53      3.62 o
   1  -7   7      365.32      338.98      7.17 o
   2  -7   7     1264.54     1272.15     19.87 o
   3  -7   7      696.94      652.40     13.40 o
   4  -7   7     1047.11     1014.01     19.25 o
   5  -7   7      605.79      575.43     12.38 o
   6  -7   7       10.05       11.13      2.69 o
   7  -7   7       19.24       18.84      3.05 o
   8  -7   7      449.94      444.50     22.21 o
   9  -7   7      440.62      454.63     16.84 o
  10  -7   7      346.04      350.29     12.07 o
  11  -7   7      306.57      291.18     11.45 o
  -9  -6   7      209.19      219.24     13.65 o
  -8  -6   7       74.14       80.26      5.43 o
  -7  -6   7      365.43      383.48     13.50 o
  -6  -6   7        2.51        3.20      2.32 o
  -5  -6   7      172.32      191.95      5.30 o
  -4  -6   7        2.60        2.10      1.92 o
  -3  -6   7       17.66       13.26      2.79 o
  -2  -6   7      161.70      158.83      5.71 o
  -1  -6   7      719.31      737.39     14.89 o
   0  -6   7     1305.01     1250.27     19.51 o
   1  -6   7     1784.08     1655.77     24.79 o
   2  -6   7     5608.70     5408.42     76.12 o
   3  -6   7     2482.99     2424.98     35.19 o
   4  -6   7      368.82      334.15      7.99 o
   5  -6   7      463.96      466.38     10.34 o
   6  -6   7      127.44      120.00      5.06 o
   7  -6   7      462.95      442.49     11.23 o
   8  -6   7      153.89      144.94      6.82 o
   9  -6   7       29.26       29.15      4.46 o
  10  -6   7      214.55      208.72      9.01 o
  11  -6   7      217.03      217.39     13.36 o
  -9  -5   7       55.76       61.69      5.85 o
  -8  -5   7        8.48        9.39      3.52 o
  -7  -5   7      141.45      148.94      5.06 o
  -6  -5   7      118.62      123.88      4.35 o
  -5  -5   7      534.58      536.96     10.34 o
  -4  -5   7      356.19      366.34      8.23 o
  -3  -5   7       90.13       87.71      3.93 o
  -2  -5   7        1.47        3.18      2.07 o
  -1  -5   7      151.68      152.97      5.04 o
   0  -5   7       28.15       26.89      2.00 o
   1  -5   7      938.00      900.45     14.10 o
   2  -5   7     1447.22     1355.58     20.70 o
   3  -5   7     3190.35     3045.39     43.28 o
   4  -5   7     1560.03     1499.36     26.25 o
   5  -5   7      449.79      422.46      9.31 o
   6  -5   7     1388.83     1335.61     24.16 o
   7  -5   7       29.55       33.05      5.23 o
   8  -5   7      166.81      161.49      7.06 o
   9  -5   7      154.57      152.77      7.69 o
  10  -5   7       22.01       18.22      4.41 o
  11  -5   7       47.71       36.85      5.53 o
 -10  -4   7       36.88       41.08      5.72 o
  -9  -4   7       14.00        6.73      3.41 o
  -8  -4   7      235.20      229.64      6.68 o
  -7  -4   7       73.33       74.29      4.13 o
  -6  -4   7      480.65      498.80      8.86 o
  -5  -4   7      792.75      763.94     14.02 o
  -4  -4   7     1041.36     1075.08     17.76 o
  -3  -4   7      653.73      674.99     11.84 o
  -2  -4   7       35.73       49.01      3.19 o
  -1  -4   7     1066.26     1126.97     25.82 o
   0  -4   7     1317.89     1331.04     17.69 o
   1  -4   7      122.53      118.21      3.00 o
   2  -4   7        3.45        4.76      1.04 o
   3  -4   7       15.64       16.42      1.29 o
   4  -4   7      771.41      783.42     10.72 o
   5  -4   7      524.40      502.23     16.95 o
   6  -4   7     2507.15     2437.21     41.57 o
   7  -4   7      112.82      104.55      5.42 o
   8  -4   7      369.78      359.38     10.86 o
   9  -4   7      141.46      140.89      7.36 o
  10  -4   7      121.16      125.68      7.52 o
  11  -4   7       42.72       43.50      5.62 o
 -10  -3   7      922.08      850.80     27.59 o
  -9  -3   7       83.67       82.85      5.28 o
  -8  -3   7      129.39      129.71      4.50 o
  -7  -3   7      221.65      229.65      5.39 o
  -6  -3   7      889.74      860.66     13.35 o
  -5  -3   7      193.03      212.92      4.67 o
  -4  -3   7       24.77       30.26      2.31 o
  -3  -3   7       71.42       60.77      3.14 o
  -2  -3   7     1470.26     1479.78     18.35 o
  -1  -3   7     2282.88     2187.35     23.98 o
   0  -3   7     1808.80     1697.22     21.87 o
   1  -3   7     1087.48     1117.43     14.58 o
   2  -3   7        8.72        7.69      0.83 o
   3  -3   7      748.45      781.88      8.80 o
   4  -3   7       54.08       51.31      1.73 o
   5  -3   7       81.79       72.31      3.34 o
   6  -3   7      237.12      227.30      6.13 o
   7  -3   7      803.03      779.12     18.04 o
   8  -3   7       52.36       45.72      5.37 o
   9  -3   7      531.22      509.64     14.13 o
  10  -3   7      364.09      394.64     17.57 o
  11  -3   7      105.34       99.65      7.32 o
 -11  -2   7       27.01       30.63      5.30 o
 -10  -2   7       37.34       25.02      4.67 o
  -9  -2   7       34.75       31.53      3.41 o
  -8  -2   7       88.05       78.34      3.87 o
  -7  -2   7      518.41      529.04     10.97 o
  -6  -2   7      664.28      669.39      9.90 o
  -5  -2   7      182.75      178.79      4.04 o
  -4  -2   7      176.18      170.56      4.33 o
  -3  -2   7      194.44      200.98      5.32 o
  -2  -2   7     1428.73     1511.27     20.15 o
  -1  -2   7     4325.05     4379.09     46.46 o
   0  -2   7      799.98      716.32     14.60 o
   1  -2   7      164.45      120.18      5.02 o
   2  -2   7      116.05       98.24      2.89 o
   3  -2   7     1249.72     1221.79     12.04 o
   4  -2   7     2518.48     2588.95     24.90 o
   5  -2   7      194.14      187.35      4.59 o
   6  -2   7      393.19      378.09      9.94 o
   7  -2   7      118.94      113.35      5.62 o
   8  -2   7      329.64      320.33     16.26 o
   9  -2   7      361.47      342.40     11.15 o
  10  -2   7       74.14       77.76      6.41 o
  11  -2   7       64.02       69.52      6.74 o
 -11  -1   7      464.49      421.78     13.46 o
 -10  -1   7      136.06      113.39      6.98 o
  -9  -1   7        7.70        3.07      2.33 o
  -8  -1   7      132.52      126.17      5.07 o
  -7  -1   7      307.96      297.18      6.44 o
  -6  -1   7     2459.63     2370.68     32.04 o
  -5  -1   7      972.25      981.15     17.07 o
  -4  -1   7     1096.11     1067.01     18.00 o
  -3  -1   7      117.64      124.14      4.78 o
  -2  -1   7       42.74       43.51      2.40 o
  -1  -1   7       41.15       44.73      1.37 o
   0  -1   7      250.16      271.96      6.87 o
   1  -1   7      165.45      140.78      3.47 o
   2  -1   7     3588.53     3666.91     53.92 o
   3  -1   7     3222.74     3127.11     31.07 o
   4  -1   7     3554.17     3571.80     38.20 o
   5  -1   7      756.09      747.96     11.92 o
   6  -1   7      429.51      404.90      8.75 o
   7  -1   7      266.17      277.33      8.71 o
   8  -1   7       82.83       69.11      5.21 o
   9  -1   7       13.10       11.34      3.88 o
  10  -1   7      252.27      229.55      9.62 o
  11  -1   7       62.14       63.43      6.65 o
 -11   0   7      123.51      125.22      7.67 o
 -10   0   7      161.75      161.15      7.65 o
  -9   0   7        0.08        0.68      2.21 o
  -8   0   7      136.28      134.98      4.53 o
  -7   0   7     1031.95     1015.14     15.40 o
  -6   0   7      218.61      211.90      5.46 o
  -5   0   7      580.47      555.85     12.20 o
  -4   0   7      527.21      487.39     10.78 o
  -3   0   7     1446.76     1480.94     24.16 o
  -2   0   7      361.32      342.60      6.53 o
  -1   0   7     2139.55     2216.84     29.09 o
   0   0   7      162.44      165.27      3.93 o
   1   0   7      131.58      140.51      3.93 o
   2   0   7     2049.95     2083.42     25.63 o
   3   0   7     2884.34     2968.64     31.81 o
   4   0   7      861.78      864.93     10.11 o
   5   0   7     1501.50     1497.25     25.13 o
   6   0   7      525.50      526.26     10.76 o
   7   0   7      357.14      365.23     10.56 o
   8   0   7      311.21      288.72      9.71 o
   9   0   7      162.63      159.29      7.90 o
  10   0   7       16.11        9.80      4.30 o
 -12   1   7      164.54      167.00      8.72 o
 -11   1   7      681.13      660.97     17.40 o
 -10   1   7      168.50      176.41      6.91 o
  -9   1   7      114.74      122.36      5.10 o
  -8   1   7      215.37      207.14      5.89 o
  -7   1   7        1.07        1.09      1.81 o
  -6   1   7      215.76      219.90      5.56 o
  -5   1   7      535.29      525.79     11.63 o
  -4   1   7      762.22      756.38     15.13 o
  -3   1   7     2956.92     2985.89     46.02 o
  -2   1   7     2884.99     2908.75     46.09 o
  -1   1   7      969.75      940.65     12.78 o
   0   1   7     1231.61     1221.68     14.90 o
   1   1   7      469.38      454.99      6.72 o
   2   1   7       43.27       47.49      1.51 o
   3   1   7      123.77      130.26      2.36 o
   4   1   7      497.37      479.58      9.67 o
   5   1   7       14.91       14.63      2.41 o
   6   1   7      129.59      156.81      6.43 o
   7   1   7      718.43      685.25     13.95 o
   8   1   7      311.73      333.22     12.05 o
   9   1   7       92.00       80.27      6.53 o
  10   1   7      183.71      212.71      9.74 o
 -12   2   7       57.81       49.36      7.84 o
 -11   2   7      419.27      400.12     12.53 o
 -10   2   7      655.13      651.08     14.09 o
  -9   2   7      893.29      872.81     17.75 o
  -8   2   7       52.27       57.81      4.08 o
  -7   2   7      186.84      188.87      6.18 o
  -6   2   7       53.27       58.72      3.50 o
  -5   2   7       85.62       89.77      5.44 o
  -4   2   7       81.68       81.50      5.42 o
  -3   2   7      716.31      705.39     12.88 o
  -2   2   7     2405.55     2481.46     44.54 o
  -1   2   7     1090.77     1032.16     13.87 o
   0   2   7      651.65      637.27      8.21 o
   1   2   7     2736.08     2641.88     38.84 o
   2   2   7     1822.61     1772.79     19.94 o
   3   2   7     2448.22     2405.85     28.43 o
   4   2   7       98.39       96.07      4.11 o
   5   2   7      182.13      162.33      5.43 o
   6   2   7       75.14       79.98      5.38 o
   7   2   7       40.53       35.67      4.44 o
   8   2   7       51.88       46.56      5.21 o
   9   2   7       93.80      108.13      7.48 o
  10   2   7       75.43       85.37     10.74 o
 -12   3   7        1.02       -1.74      5.52 o
 -11   3   7       30.26       25.60      5.81 o
 -10   3   7        9.90        6.03      2.98 o
  -9   3   7      360.28      356.24      9.09 o
  -8   3   7      637.67      676.99     12.40 o
  -7   3   7      469.65      502.39      9.75 o
  -6   3   7      111.68      113.44      4.05 o
  -5   3   7       68.15       65.95      3.98 o
  -4   3   7        2.48        4.79      1.78 o
  -3   3   7        9.03        9.87      2.18 o
  -2   3   7       37.78       41.61      2.82 o
  -1   3   7      235.48      206.33      3.59 o
   0   3   7     1570.95     1527.12     19.75 o
   1   3   7      902.97      895.90     11.50 o
   2   3   7     2021.75     2031.38     27.18 o
   3   3   7       62.26       63.31      3.39 o
   4   3   7     3185.49     3130.19     50.82 o
   5   3   7      518.47      506.08     11.09 o
   6   3   7       84.45       86.70      4.94 o
   7   3   7       16.88       14.06      4.14 o
   8   3   7       83.33       83.02      6.56 o
   9   3   7        0.51        1.45      4.31 o
 -12   4   7      250.42      248.85     13.65 o
 -11   4   7      122.36      110.34      9.58 o
 -10   4   7        0.66        0.92      2.89 o
  -9   4   7        7.55       -2.23      2.62 o
  -8   4   7        2.65        7.26      2.41 o
  -7   4   7      152.67      178.47      6.08 o
  -6   4   7      618.83      616.82     10.00 o
  -5   4   7     2385.81     2319.04     35.09 o
  -4   4   7      597.83      549.44     10.34 o
  -3   4   7      266.13      216.05      5.41 o
  -2   4   7       17.66       17.46      2.10 o
  -1   4   7      417.93      409.22      7.02 o
   0   4   7      488.39      495.49      9.88 o
   1   4   7      661.97      674.86     11.43 o
   2   4   7     2876.20     2819.27     52.15 o
   3   4   7       51.37       46.86      3.33 o
   4   4   7       31.95       36.18      4.35 o
   5   4   7      532.66      493.87     11.28 o
   6   4   7      971.72      930.89     18.41 o
   7   4   7      630.14      622.53     14.14 o
   8   4   7       93.28       80.26      8.31 o
 -12   5   7       64.11       65.04      8.42 o
 -11   5   7      787.94      766.59     25.84 o
 -10   5   7      237.93      227.17      6.62 o
  -9   5   7      275.64      271.42      7.07 o
  -8   5   7      213.16      220.73      5.96 o
  -7   5   7       12.24       10.14      2.05 o
  -6   5   7       39.84       37.28      2.66 o
  -5   5   7     1276.89     1198.78     19.78 o
  -4   5   7     1110.40     1038.03     18.19 o
  -3   5   7     1574.48     1555.85     24.49 o
  -2   5   7     1000.10      997.97     16.65 o
  -1   5   7       93.00       79.25      3.60 o
   0   5   7        2.74        3.37      1.82 o
   1   5   7       87.15       89.31      3.69 o
   2   5   7      325.62      324.13      8.00 o
   3   5   7      463.66      445.30     10.21 o
   4   5   7        1.86       -0.01      3.56 o
   5   5   7      303.80      299.50      8.67 o
   6   5   7       69.33       68.27      5.12 o
   7   5   7       29.24       21.48      5.82 o
   8   5   7      280.13      307.36     10.24 o
 -11   6   7       51.99       55.75      7.84 o
 -10   6   7       58.02       52.27      7.26 o
  -9   6   7      355.38      375.17      8.51 o
  -8   6   7      640.39      634.12     15.97 o
  -7   6   7      554.91      587.99     10.87 o
  -6   6   7      180.41      173.41      4.78 o
  -5   6   7       31.18       27.25      2.86 o
  -4   6   7      133.40      131.87      4.71 o
  -3   6   7       47.06       49.92      3.83 o
  -2   6   7     1417.31     1313.82     26.70 o
  -1   6   7     1220.63     1114.00     18.15 o
   0   6   7      987.92      947.08     15.83 o
   1   6   7       12.07       14.89      2.79 o
   2   6   7      972.99      943.72     29.50 o
   3   6   7      520.76      511.63     13.14 o
   4   6   7       18.28       18.42      3.48 o
   5   6   7        6.37       11.96      3.53 o
   6   6   7       57.56       56.65      5.19 o
   7   6   7        5.95        1.93      4.06 o
 -11   7   7      236.20      216.04     13.07 o
 -10   7   7      656.29      688.77     24.10 o
  -9   7   7      121.97      120.57      7.82 o
  -8   7   7      261.20      266.14     10.31 o
  -7   7   7      330.08      323.45     11.60 o
  -6   7   7        8.67       11.53      2.48 o
  -5   7   7      157.91      150.13      5.37 o
  -4   7   7        1.30        1.99      2.61 o
  -3   7   7       43.69       44.86      5.10 o
  -2   7   7       30.82       38.17      3.07 o
  -1   7   7      299.63      304.83      7.22 o
   0   7   7      617.88      605.83     11.94 o
   1   7   7     1717.20     1677.13     29.68 o
   2   7   7      796.25      798.48     16.43 o
   3   7   7      491.63      505.15     12.11 o
   4   7   7       93.08       86.48      5.53 o
   5   7   7       38.03       35.28      5.51 o
   6   7   7      108.31      113.16      6.94 o
 -10   8   7        5.16        5.81      5.52 o
  -9   8   7      331.70      308.45     13.07 o
  -8   8   7      463.87      483.72     10.12 o
  -7   8   7      190.58      186.26      5.90 o
  -6   8   7      305.37      315.26      8.64 o
  -5   8   7      518.31      531.55     15.19 o
  -4   8   7      408.81      393.52     12.42 o
  -3   8   7       30.47       29.38      3.11 o
  -2   8   7      329.19      286.42      7.38 o
  -1   8   7       50.30       50.63      3.68 o
   0   8   7       27.45       20.51      3.31 o
   1   8   7       22.91       27.84      3.81 o
   2   8   7      394.61      404.71     10.84 o
   3   8   7      229.39      220.69      8.16 o
   4   8   7      374.27      384.36     16.68 o
   5   8   7       88.78      101.60      6.86 o
 -10   9   7      520.41      563.62     21.49 o
  -9   9   7       23.01       31.94      7.26 o
  -8   9   7       10.69       14.42      3.68 o
  -7   9   7      252.18      283.57      8.51 o
  -6   9   7      265.81      282.94     15.97 o
  -5   9   7      327.46      359.20     18.00 o
  -4   9   7      259.39      254.33      8.02 o
  -3   9   7      549.02      548.81     12.78 o
  -2   9   7      216.99      223.60      7.70 o
  -1   9   7      224.92      245.15     10.69 o
   0   9   7        2.57        0.51      3.30 o
   1   9   7       17.70       16.97      3.88 o
   2   9   7        0.09        2.02      3.56 o
   3   9   7      150.07      156.30      7.72 o
   4   9   7       17.61       19.51      5.42 o
  -9  10   7      128.61      113.83     10.45 o
  -8  10   7        2.23       -5.52      5.52 o
  -7  10   7       22.14       30.54      4.22 o
  -6  10   7       72.02       80.20      5.40 o
  -5  10   7       23.21       29.82      4.10 o
  -4  10   7       92.76       87.27      5.74 o
  -3  10   7       56.04       60.16      5.13 o
  -2  10   7      335.38      317.68      9.70 o
  -1  10   7      503.83      515.17     12.94 o
   0  10   7      130.99      117.75      6.79 o
   1  10   7        4.70        0.65      4.95 o
   2  10   7       20.61       25.34     10.16 o
  -7  11   7      340.68      353.09     16.26 o
  -6  11   7       67.99       69.08     11.47 o
  -5  11   7       85.25       91.38      7.56 o
  -4  11   7       51.01       57.78      5.37 o
  -3  11   7       38.04       39.36      8.66 o
  -2  11   7      113.17      110.35      9.37 o
  -1  11   7        5.45        4.47      4.05 o
   0  11   7       62.13       78.57      8.57 o
   2 -13   8      515.14      476.21     21.49 o
   3 -13   8      212.24      230.73     10.77 o
   4 -13   8      257.58      276.58     11.59 o
  -1 -12   8      500.46      491.89     21.78 o
   0 -12   8      219.65      234.91     14.81 o
   1 -12   8       47.15       48.49      8.42 o
   2 -12   8        1.05       -4.07      5.52 o
   3 -12   8      121.86      129.72      9.44 o
   4 -12   8       27.22       23.62      9.58 o
   5 -12   8        0.82        0.89      5.37 o
   6 -12   8      165.99      142.73     17.42 o
   7 -12   8       60.51       49.31      6.15 o
  -3 -11   8      113.71      109.00      6.32 o
  -2 -11   8       10.48        4.40      4.50 o
  -1 -11   8      199.74      199.29     17.42 o
   0 -11   8      708.00      671.05     25.55 o
   1 -11   8      284.96      283.99     14.81 o
   2 -11   8      567.19      554.62     15.90 o
   3 -11   8      207.32      212.31      8.92 o
   4 -11   8      603.41      604.67     16.82 o
   5 -11   8       26.28       28.06      4.71 o
   6 -11   8        4.11        2.89      5.81 o
   7 -11   8        1.40       -1.60      3.90 o
   8 -11   8        1.78        1.07      3.97 o
  -5 -10   8       96.93       93.76      9.87 o
  -4 -10   8      142.95      141.70      6.14 o
  -3 -10   8       11.14        6.86      4.38 o
  -2 -10   8       67.35       48.49      5.74 o
  -1 -10   8       48.40       47.12      5.33 o
   0 -10   8      172.36      153.75      7.49 o
   1 -10   8      191.94      196.29     11.61 o
   2 -10   8      970.60      980.98     25.99 o
   3 -10   8      359.91      364.87     11.38 o
   4 -10   8      757.73      739.70     18.67 o
   5 -10   8      197.70      187.87      8.09 o
   6 -10   8      236.13      224.43     10.31 o
   7 -10   8        0.90        2.36      3.47 o
   8 -10   8        0.35        4.12      3.79 o
   9 -10   8        8.64       12.54      4.71 o
  -6  -9   8      112.24      109.88      7.46 o
  -5  -9   8      113.81      109.43      5.51 o
  -4  -9   8      321.12      334.69     10.31 o
  -3  -9   8      969.72      924.27     23.08 o
  -2  -9   8       91.22       88.21      9.87 o
  -1  -9   8        4.75        4.80      3.38 o
   0  -9   8       85.84       86.42      5.74 o
   1  -9   8        8.02        8.00      3.18 o
   2  -9   8       33.18       32.31      4.00 o
   3  -9   8      405.45      415.67     11.98 o
   4  -9   8      321.16      311.55     10.04 o
   5  -9   8      551.83      542.77     19.89 o
   6  -9   8      270.83      252.23      9.21 o
   7  -9   8      328.06      334.10     10.97 o
   8  -9   8      200.66      190.59      8.62 o
   9  -9   8       10.62       11.25      4.94 o
  10  -9   8       30.69       25.25      5.66 o
  -7  -8   8       54.60       62.13      6.07 o
  -6  -8   8      139.75      141.08      6.01 o
  -5  -8   8      517.43      526.80     10.93 o
  -4  -8   8      264.85      262.29     14.73 o
  -3  -8   8      161.21      169.90      9.29 o
  -2  -8   8      494.98      490.37     13.85 o
  -1  -8   8      177.09      188.09      6.76 o
   0  -8   8      103.95      106.62      5.18 o
   1  -8   8        5.43        5.75      2.12 o
   2  -8   8      325.52      325.88      8.52 o
   3  -8   8       93.14       86.87      4.63 o
   4  -8   8      158.39      161.18      7.25 o
   5  -8   8      594.26      585.42     13.02 o
   6  -8   8      655.12      612.35     19.86 o
   7  -8   8      144.45      143.25      6.48 o
   8  -8   8      325.39      337.51     10.97 o
   9  -8   8      613.72      606.21     16.57 o
  10  -8   8      110.84      110.93      7.44 o
  -8  -7   8      235.78      242.04     10.09 o
  -7  -7   8      231.61      234.63      9.22 o
  -6  -7   8        0.52       -2.52      2.52 o
  -5  -7   8       57.14       56.41      4.84 o
  -4  -7   8       74.30       73.78      4.86 o
  -3  -7   8      128.12      133.25      6.05 o
  -2  -7   8        2.71        3.29      2.52 o
  -1  -7   8      531.50      561.89     12.58 o
   0  -7   8     1069.85     1053.29     17.25 o
   1  -7   8      392.36      369.55      7.62 o
   2  -7   8       10.29       10.52      1.99 o
   3  -7   8      112.92      108.44      5.17 o
   4  -7   8       55.09       47.73      3.48 o
   5  -7   8      292.88      277.70      7.57 o
   6  -7   8       31.01       34.04      3.33 o
   7  -7   8       61.92       58.82      4.14 o
   8  -7   8       68.80       60.01      5.08 o
   9  -7   8      555.16      577.27     15.86 o
  10  -7   8      228.63      235.71      9.92 o
  -8  -6   8       49.85       57.36      5.08 o
  -7  -6   8       94.46       96.23      5.01 o
  -6  -6   8       58.87       61.19      3.96 o
  -5  -6   8      614.10      629.74     15.47 o
  -4  -6   8     1118.83     1080.12     18.58 o
  -3  -6   8       13.70       15.44      3.14 o
  -2  -6   8       20.65       23.72      3.02 o
  -1  -6   8      351.88      344.41      8.72 o
   0  -6   8       64.25       63.09      3.18 o
   1  -6   8     1081.63     1115.78     19.36 o
   2  -6   8     1244.77     1215.10     23.26 o
   3  -6   8       93.60       94.85      3.99 o
   4  -6   8      151.77      154.99      5.09 o
   5  -6   8      159.10      160.67      7.78 o
   6  -6   8     2971.86     2914.77     49.60 o
   7  -6   8      408.98      395.01     20.47 o
   8  -6   8       27.32       26.54      5.37 o
   9  -6   8        1.98       -2.14      3.21 o
  10  -6   8      117.16      122.59      7.52 o
  11  -6   8        2.82       -2.03      6.10 o
  -9  -5   8       86.66       91.12      5.98 o
  -8  -5   8      169.32      162.91      6.15 o
  -7  -5   8       20.02       25.50      3.16 o
  -6  -5   8      324.52      311.87      8.51 o
  -5  -5   8      590.63      600.36     11.94 o
  -4  -5   8      192.79      195.65      5.95 o
  -3  -5   8     1419.25     1434.38     22.77 o
  -2  -5   8      620.54      631.42     13.33 o
  -1  -5   8      306.79      318.72      7.97 o
   0  -5   8       50.98       43.35      2.38 o
   1  -5   8       77.91       66.99      2.77 o
   2  -5   8      156.57      151.29      3.80 o
   3  -5   8     1793.39     1795.11     26.33 o
   4  -5   8     3317.65     3162.77     52.79 o
   5  -5   8     2794.90     2720.85     45.91 o
   6  -5   8     2603.80     2523.52     43.18 o
   7  -5   8      576.03      561.70     14.13 o
   8  -5   8       16.96       18.15      3.47 o
   9  -5   8       89.04       88.85      5.99 o
  10  -5   8       33.85       31.74      4.95 o
  11  -5   8       21.65       25.63      5.02 o
 -10  -4   8      146.95      143.20      8.70 o
  -9  -4   8        0.36        1.21      3.76 o
  -8  -4   8        6.29        7.80      2.83 o
  -7  -4   8       11.14        8.09      3.65 o
  -6  -4   8       92.19       96.53      4.71 o
  -5  -4   8      933.05      915.39     16.09 o
  -4  -4   8       70.71       84.29      3.95 o
  -3  -4   8       55.70       53.67      3.16 o
  -2  -4   8       13.35       20.90      2.47 o
  -1  -4   8     1532.78     1485.35     26.41 o
   0  -4   8      805.44      818.06     11.49 o
   1  -4   8       44.35       47.48      1.86 o
   2  -4   8       39.41       32.68      1.47 o
   3  -4   8      270.78      270.81      4.87 o
   4  -4   8      431.67      428.93     11.41 o
   5  -4   8     2386.69     2344.50     39.66 o
   6  -4   8      341.31      317.81      8.80 o
   7  -4   8      342.77      360.66     10.12 o
   8  -4   8      629.27      602.52     15.25 o
   9  -4   8      298.62      294.01     15.83 o
  10  -4   8      770.15      789.89     20.28 o
  11  -4   8       20.93       29.63      5.16 o
 -10  -3   8      380.28      348.10     11.93 o
  -9  -3   8      642.30      649.51     14.61 o
  -8  -3   8      381.99      391.82     10.21 o
  -7  -3   8       68.65       74.42      5.55 o
  -6  -3   8       43.06       40.19      3.08 o
  -5  -3   8      110.65      116.56      4.15 o
  -4  -3   8     1095.12     1080.97     16.27 o
  -3  -3   8        3.68        1.50      1.51 o
  -2  -3   8     2934.55     3011.72     35.68 o
  -1  -3   8       37.34       33.41      1.61 o
   0  -3   8     1466.53     1389.26     19.62 o
   1  -3   8      287.64      256.85      8.30 o
   2  -3   8      138.41      132.27      5.95 o
   3  -3   8     1387.41     1459.69     15.73 o
   4  -3   8      117.33      113.33      2.39 o
   5  -3   8       10.78        8.56      1.55 o
   6  -3   8      384.82      360.03     13.07 o
   7  -3   8        3.95        5.08      2.51 o
   8  -3   8      184.43      174.81      7.15 o
   9  -3   8      273.66      279.98     12.63 o
  10  -3   8      545.40      552.02     15.66 o
  11  -3   8       76.50       78.98      6.82 o
 -11  -2   8      123.25      140.29      8.72 o
 -10  -2   8        2.37       -0.31      3.88 o
  -9  -2   8      246.21      244.11      8.03 o
  -8  -2   8      750.19      730.26     12.52 o
  -7  -2   8      502.58      499.68     11.18 o
  -6  -2   8       17.05       16.34      2.70 o
  -5  -2   8       53.90       51.31      3.43 o
  -4  -2   8       17.43       15.92      2.49 o
  -3  -2   8       74.72       79.30      5.36 o
  -2  -2   8      717.58      773.55     12.99 o
  -1  -2   8     1312.86     1355.74     23.98 o
   0  -2   8      658.38      618.93     16.94 o
   1  -2   8      506.10      502.11     13.65 o
   2  -2   8      940.95      863.58     16.15 o
   3  -2   8     1182.61     1147.23     20.56 o
   4  -2   8     1190.26     1184.46     12.44 o
   5  -2   8      972.46      945.76     12.89 o
   6  -2   8      303.01      271.24     15.39 o
   7  -2   8      161.61      136.78      6.10 o
   8  -2   8       60.40       48.30      4.50 o
   9  -2   8      226.61      244.37      9.30 o
  10  -2   8        4.04        0.16      4.21 o
 -11  -1   8        0.01       -2.16      4.18 o
 -10  -1   8       69.89       67.97      5.12 o
  -9  -1   8        2.88       -2.77      2.77 o
  -8  -1   8       27.34       32.71      3.16 o
  -7  -1   8       48.52       51.97      5.36 o
  -6  -1   8       14.66       17.06      2.66 o
  -5  -1   8       66.42       67.91      3.82 o
  -4  -1   8      184.30      177.05      5.19 o
  -3  -1   8      508.62      484.14      8.57 o
  -2  -1   8     1182.78     1214.76     25.19 o
  -1  -1   8       84.50       77.77      2.52 o
   0  -1   8        7.07        8.97      2.06 o
   1  -1   8      313.54      312.78      6.87 o
   2  -1   8     1725.92     1764.54     30.64 o
   3  -1   8      655.17      605.22      9.40 o
   4  -1   8      852.19      849.32     10.48 o
   5  -1   8        7.23       10.26      1.96 o
   6  -1   8     1484.66     1441.95     29.83 o
   7  -1   8      754.53      745.59     17.42 o
   8  -1   8      467.41      428.68     12.09 o
   9  -1   8        2.01        1.01      3.47 o
  10  -1   8       38.61       33.76      5.21 o
 -11   0   8      182.75      170.16      8.72 o
 -10   0   8      173.55      171.29      7.08 o
  -9   0   8        1.42        4.11      2.86 o
  -8   0   8        2.93        1.84      2.19 o
  -7   0   8        2.42        2.33      2.32 o
  -6   0   8        3.04        3.58      2.19 o
  -5   0   8      276.55      278.77      6.97 o
  -4   0   8     1881.20     1767.32     28.18 o
  -3   0   8     2198.75     2107.22     52.82 o
  -2   0   8     1013.96      941.45     18.82 o
  -1   0   8      699.65      670.82      9.69 o
   0   0   8       96.53       93.94      3.90 o
   1   0   8      251.73      248.03      6.40 o
   2   0   8      185.68      181.37      3.55 o
   3   0   8       39.75       36.91      1.66 o
   4   0   8      550.80      537.44      8.63 o
   5   0   8     1750.00     1696.27     28.24 o
   6   0   8      238.47      288.78      7.27 o
   7   0   8      984.12      928.77     24.25 o
   8   0   8      721.35      699.34     17.63 o
   9   0   8      545.75      536.65     15.18 o
  10   0   8      155.22      162.67      8.56 o
 -11   1   8      177.69      205.20      9.34 o
 -10   1   8      105.92      114.49      6.10 o
  -9   1   8      122.08      124.92      5.89 o
  -8   1   8      389.55      386.88     10.74 o
  -7   1   8      145.74      165.72      6.55 o
  -6   1   8       56.55       51.50      3.98 o
  -5   1   8       36.18       28.14      3.11 o
  -4   1   8      423.73      409.40      9.75 o
  -3   1   8      535.25      509.31      9.08 o
  -2   1   8     2414.89     2506.86     48.18 o
  -1   1   8      921.55      864.24     13.28 o
   0   1   8     2178.26     2093.97     32.23 o
   1   1   8      888.10      878.64     17.05 o
   2   1   8       30.64       33.09      1.20 o
   3   1   8       14.49       17.25      1.41 o
   4   1   8        1.52        1.91      1.81 o
   5   1   8      499.97      470.56      9.85 o
   6   1   8      484.46      504.79     10.79 o
   7   1   8      916.91      897.40     20.92 o
   8   1   8      262.44      291.61     10.00 o
   9   1   8       80.83       84.92      6.33 o
 -11   2   8      398.86      401.79     12.89 o
 -10   2   8      224.02      217.65      7.37 o
  -9   2   8      422.19      432.72     12.48 o
  -8   2   8      302.99      283.12     11.28 o
  -7   2   8      573.30      556.53     24.54 o
  -6   2   8      765.27      760.49     26.71 o
  -5   2   8      124.21      127.78      6.65 o
  -4   2   8        0.44       -1.39      2.51 o
  -3   2   8       22.10       22.91      2.08 o
  -2   2   8      229.74      254.68      4.84 o
  -1   2   8        7.54        9.17      0.99 o
   0   2   8      909.36      883.68     11.03 o
   1   2   8     3347.53     3398.59     38.81 o
   2   2   8     3788.31     3717.52     44.29 o
   3   2   8      496.86      494.97     10.56 o
   4   2   8      161.47      161.49      5.07 o
   5   2   8       53.45       41.96      3.25 o
   6   2   8       85.32       75.46      5.26 o
   7   2   8       10.96       12.00      3.25 o
   8   2   8      214.38      218.58     10.89 o
   9   2   8      144.60      162.07      8.50 o
 -11   3   8       34.06       29.89      4.95 o
 -10   3   8      125.03      127.91      6.19 o
  -9   3   8      903.57      887.79     17.47 o
  -8   3   8      656.81      634.66     17.25 o
  -7   3   8     1194.61     1093.45     21.97 o
  -6   3   8       44.61       40.43      3.64 o
  -5   3   8     1200.58     1159.20     22.41 o
  -4   3   8      126.96      123.87      4.61 o
  -3   3   8        1.10        3.77      1.67 o
  -2   3   8      188.64      206.92      7.51 o
  -1   3   8      520.00      517.69      7.89 o
   0   3   8       46.04       45.57      1.96 o
   1   3   8      180.19      180.46      3.87 o
   2   3   8     1139.91     1099.51     17.14 o
   3   3   8      734.32      687.73     13.18 o
   4   3   8     1539.06     1548.26     26.66 o
   5   3   8      663.93      627.01     12.97 o
   6   3   8      119.11      117.63      5.56 o
   7   3   8       45.00       54.66      4.63 o
   8   3   8        0.55        4.39      4.00 o
 -11   4   8      153.73      151.81      9.15 o
 -10   4   8        5.72        3.44      3.18 o
  -9   4   8       47.49       39.43      3.91 o
  -8   4   8       12.26        6.71      3.47 o
  -7   4   8      275.56      293.24      8.89 o
  -6   4   8       67.73       76.81      4.09 o
  -5   4   8      686.65      729.26     13.28 o
  -4   4   8      526.16      541.14     10.49 o
  -3   4   8      249.79      259.64      7.36 o
  -2   4   8     1019.89      982.29     16.40 o
  -1   4   8      203.31      199.93      4.54 o
   0   4   8      119.70      115.19      8.66 o
   1   4   8      905.91      883.09     14.42 o
   2   4   8       34.65       32.49      2.82 o
   3   4   8       47.81       49.08      3.43 o
   4   4   8      393.31      388.10      9.39 o
   5   4   8      603.21      604.65     13.14 o
   6   4   8     1229.34     1245.61     30.21 o
   7   4   8       24.42       18.38      3.94 o
   8   4   8      134.82      149.65      8.56 o
 -11   5   8      120.76      130.38     10.45 o
 -10   5   8      126.21      141.60      5.87 o
  -9   5   8      383.43      375.14      8.59 o
  -8   5   8      438.20      447.52     19.36 o
  -7   5   8     1152.82     1091.09     21.12 o
  -6   5   8      367.55      379.12      8.65 o
  -5   5   8        2.47        0.94      2.06 o
  -4   5   8      705.77      678.76     12.58 o
  -3   5   8      692.37      644.82     12.04 o
  -2   5   8      322.34      325.90      6.37 o
  -1   5   8     1610.36     1552.33     23.98 o
   0   5   8      191.45      200.80      5.32 o
   1   5   8      226.15      223.90      6.36 o
   2   5   8        3.31        4.64      2.36 o
   3   5   8      120.47      110.00      4.95 o
   4   5   8      175.40      170.89      6.88 o
   5   5   8      243.05      242.82      7.88 o
   6   5   8      209.81      230.62      8.32 o
   7   5   8       36.65       35.67      4.66 o
 -11   6   8      124.62      141.70     11.03 o
 -10   6   8       65.32       66.54      4.40 o
  -9   6   8      501.15      496.49     10.31 o
  -8   6   8      512.64      487.99     12.07 o
  -7   6   8     1191.71     1135.06     22.02 o
  -6   6   8       31.02       27.11      3.45 o
  -5   6   8       59.40       53.37      3.63 o
  -4   6   8       88.26       71.28      4.86 o
  -3   6   8       43.95       43.40      5.85 o
  -2   6   8      803.36      797.47     14.03 o
  -1   6   8     1012.18      941.87     15.95 o
   0   6   8      597.67      563.33     10.62 o
   1   6   8      295.58      285.50      7.82 o
   2   6   8      363.97      359.61      9.17 o
   3   6   8        2.31        4.23      2.88 o
   4   6   8        0.76        3.11      3.22 o
   5   6   8       30.54       30.01      4.22 o
   6   6   8      158.19      167.95      7.64 o
 -10   7   8      239.82      218.07     12.78 o
  -9   7   8      494.79      504.21     10.68 o
  -8   7   8      519.07      510.87     12.68 o
  -7   7   8       93.61       90.12      5.72 o
  -6   7   8      477.69      427.05     12.09 o
  -5   7   8      172.09      192.70     10.65 o
  -4   7   8      222.88      218.76      7.51 o
  -3   7   8      141.58      118.50      5.32 o
  -2   7   8      123.33      133.17      5.20 o
  -1   7   8        3.61        6.35      2.35 o
   0   7   8      681.92      646.44     19.45 o
   1   7   8       78.37       72.04      4.60 o
   2   7   8      636.86      618.57     13.73 o
   3   7   8      148.40      159.96      6.97 o
   4   7   8      256.94      254.34     12.46 o
   5   7   8      102.49       98.34      6.38 o
 -10   8   8       35.74       42.68      7.55 o
  -9   8   8       38.45       36.17      4.69 o
  -8   8   8      225.92      212.51      6.63 o
  -7   8   8      155.75      158.97      8.59 o
  -6   8   8      337.75      350.61     12.22 o
  -5   8   8      938.87      919.49     46.90 o
  -4   8   8      557.11      563.34     20.04 o
  -3   8   8       19.39       18.22      3.28 o
  -2   8   8        6.20        3.31      2.45 o
  -1   8   8       13.20        9.58      3.15 o
   0   8   8       91.08       82.36      5.17 o
   1   8   8       92.85       92.14      7.55 o
   2   8   8       67.92       65.55      5.14 o
   3   8   8      552.29      565.22     14.82 o
   4   8   8      465.51      464.97     12.63 o
  -9   9   8       99.95      121.09     10.45 o
  -8   9   8        2.80        4.29      3.51 o
  -7   9   8        6.27       11.18      4.79 o
  -6   9   8      176.92      184.88      9.14 o
  -5   9   8       34.88       31.46      5.12 o
  -4   9   8      545.94      543.15     12.88 o
  -3   9   8      243.00      261.61      8.42 o
  -2   9   8      245.77      240.95      8.05 o
  -1   9   8       52.03       58.31      4.81 o
   0   9   8      102.82       99.30      5.94 o
   1   9   8        3.09        3.93      3.51 o
   2   9   8        0.23        5.27      3.83 o
   3   9   8      172.89      181.00      9.44 o
  -8  10   8       90.94      110.63     10.45 o
  -7  10   8       50.57       41.27      7.55 o
  -6  10   8       25.43       32.52      5.62 o
  -5  10   8       21.45       25.68      4.14 o
  -4  10   8       17.65       22.00      4.09 o
  -3  10   8      117.12      131.53      9.45 o
  -2  10   8       92.12       80.21      5.60 o
  -1  10   8      440.53      431.31     11.83 o
   0  10   8       46.06       50.39      5.28 o
   1  10   8      312.05      354.65     12.92 o
  -6  11   8      375.56      417.47     12.12 o
  -5  11   8       15.79       33.21      7.69 o
  -4  11   8        0.98       -2.30      3.58 o
  -3  11   8       26.75       30.18      5.68 o
  -2  11   8      135.75      145.92      9.09 o
  -1  11   8       26.00       11.91      7.84 o
   0 -12   9      849.88      846.15     30.78 o
   1 -12   9       75.48       87.69      9.87 o
   2 -12   9      158.45      177.13     12.20 o
   3 -12   9       32.86       37.12      5.44 o
   4 -12   9       44.84       44.79      8.13 o
   5 -12   9       16.34       11.91      4.52 o
   6 -12   9      288.34      284.80     11.36 o
  -3 -11   9        2.62        3.96      4.00 o
  -2 -11   9        0.46        1.47      8.13 o
  -1 -11   9      110.32      109.75     13.94 o
   0 -11   9      148.61      164.06     11.91 o
   1 -11   9      359.31      332.48     16.26 o
   2 -11   9      420.66      410.61     13.01 o
   3 -11   9      717.79      712.45     18.77 o
   4 -11   9       53.59       63.31      5.74 o
   5 -11   9       18.08       18.42      8.57 o
   6 -11   9        7.74        6.64      4.09 o
   7 -11   9       40.01       52.97      5.94 o
  -4 -10   9       90.82      111.59      7.34 o
  -3 -10   9      293.14      284.67     11.18 o
  -2 -10   9       15.43        7.25      4.30 o
  -1 -10   9        1.51        3.27      3.79 o
   0 -10   9      100.24       98.44      9.29 o
   1 -10   9      254.73      242.46     13.07 o
   2 -10   9      481.12      476.83     13.64 o
   3 -10   9      105.87      104.40      6.45 o
   4 -10   9      997.30     1028.06     24.20 o
   5 -10   9      317.96      349.24     11.27 o
   6 -10   9      551.38      554.37     15.36 o
   7 -10   9       90.74      104.02      9.15 o
   8 -10   9      169.30      180.44      8.71 o
  -5  -9   9       75.63       72.96      5.85 o
  -4  -9   9      288.42      284.78      9.44 o
  -3  -9   9      588.18      557.57     24.39 o
  -2  -9   9       79.19       88.14      6.56 o
  -1  -9   9      158.55      163.48     14.66 o
   0  -9   9        2.66        4.50      3.29 o
   1  -9   9       16.28       14.55      3.49 o
   2  -9   9      106.60      108.66     15.39 o
   3  -9   9      221.18      216.20      9.73 o
   4  -9   9      336.39      332.69     14.66 o
   5  -9   9      646.34      665.80     16.89 o
   6  -9   9     1195.32     1216.42     32.38 o
   7  -9   9      420.61      441.83     16.55 o
   8  -9   9      199.93      197.14      8.62 o
   9  -9   9       96.82      104.20      7.06 o
  -6  -8   9       22.17       21.16      5.81 o
  -5  -8   9       33.69       32.67      4.31 o
  -4  -8   9      214.53      216.54      9.26 o
  -3  -8   9      253.82      251.30      9.64 o
  -2  -8   9      816.50      777.74     19.29 o
  -1  -8   9      108.91      109.84      7.26 o
   0  -8   9      128.17      136.14      6.45 o
   1  -8   9        3.03        0.62      2.17 o
   2  -8   9     1079.90     1027.19     25.12 o
   3  -8   9       41.09       38.07      3.79 o
   4  -8   9       35.34       33.47      3.39 o
   5  -8   9      227.53      218.38      8.42 o
   6  -8   9      292.18      290.30      9.33 o
   7  -8   9       83.11       78.48      7.26 o
   8  -8   9      215.02      198.26      8.18 o
   9  -8   9      228.67      217.95      9.18 o
  -7  -7   9      425.07      404.05     24.39 o
  -6  -7   9       91.17       92.28      6.12 o
  -5  -7   9        9.73        9.01      3.45 o
  -4  -7   9        3.22        2.17      2.94 o
  -3  -7   9       18.43       14.62      3.68 o
  -2  -7   9      611.78      592.48     20.18 o
  -1  -7   9      801.67      784.07     16.22 o
   0  -7   9     1703.87     1683.88     25.95 o
   1  -7   9      171.55      186.17      5.12 o
   2  -7   9       38.57       43.74      3.60 o
   3  -7   9       86.67       82.31      4.18 o
   4  -7   9       92.24       83.13      4.34 o
   5  -7   9       62.90       61.50      3.92 o
   6  -7   9      228.61      222.51      8.64 o
   7  -7   9       80.10       84.90      5.42 o
   8  -7   9      101.35       97.78      5.99 o
   9  -7   9      189.91      191.28      8.35 o
  10  -7   9       77.30       86.92      6.69 o
  -8  -6   9      130.81      138.32      9.12 o
  -7  -6   9       90.66       93.59      6.20 o
  -6  -6   9      205.31      206.50      7.80 o
  -5  -6   9      723.57      693.73     15.23 o
  -4  -6   9       94.65      112.31      7.51 o
  -3  -6   9        7.64       11.48      2.51 o
  -2  -6   9       49.78       49.11      3.89 o
  -1  -6   9       19.26       15.86      2.82 o
   0  -6   9      115.40      113.37      6.32 o
   1  -6   9     2323.23     2308.45     34.04 o
   2  -6   9      997.48      994.20     15.84 o
   3  -6   9      432.03      431.31      9.41 o
   4  -6   9       23.66       24.05      3.00 o
   5  -6   9       72.93       79.19      3.94 o
   6  -6   9      358.93      355.20      8.75 o
   7  -6   9        1.78        0.87      2.67 o
   8  -6   9       21.37       15.01      3.55 o
   9  -6   9        2.31       -2.71      5.37 o
  10  -6   9        5.71        7.90      4.05 o
  -9  -5   9       20.19       16.73      7.55 o
  -8  -5   9      183.59      164.09      7.57 o
  -7  -5   9       50.24       56.92      7.60 o
  -6  -5   9      175.04      177.75      7.06 o
  -5  -5   9      271.54      298.86     11.00 o
  -4  -5   9      432.61      451.59      9.55 o
  -3  -5   9      622.44      625.72     11.67 o
  -2  -5   9      273.43      257.22      7.34 o
  -1  -5   9       99.57       90.04      4.33 o
   0  -5   9      698.77      678.50     11.47 o
   1  -5   9       24.12       26.95      2.10 o
   2  -5   9      123.74      120.58      3.49 o
   3  -5   9      222.70      216.17      5.48 o
   4  -5   9      289.05      274.59      6.61 o
   5  -5   9      428.32      435.45      9.42 o
   6  -5   9      310.26      295.54      8.47 o
   7  -5   9      361.29      352.27     10.00 o
   8  -5   9      387.70      392.94     16.55 o
   9  -5   9      682.76      641.65     16.66 o
  10  -5   9      283.40      296.67     10.66 o
  -9  -4   9        8.63        6.37      3.66 o
  -8  -4   9       45.67       50.82      8.86 o
  -7  -4   9        0.77        2.79      3.03 o
  -6  -4   9      413.08      397.75     11.65 o
  -5  -4   9      279.24      282.41      6.69 o
  -4  -4   9      420.18      413.03      8.76 o
  -3  -4   9       39.04       42.32      2.90 o
  -2  -4   9     1272.32     1243.57     22.92 o
  -1  -4   9     2390.51     2327.07     39.80 o
   0  -4   9       14.45       18.61      1.67 o
   1  -4   9      275.19      278.07      6.38 o
   2  -4   9      174.22      181.21      3.60 o
   3  -4   9      353.45      345.04      4.53 o
   4  -4   9       36.06       36.92      1.83 o
   5  -4   9      512.13      506.64     10.24 o
   6  -4   9      709.82      699.08     15.75 o
   7  -4   9     1520.39     1437.33     41.67 o
   8  -4   9     1096.98     1090.55     24.25 o
   9  -4   9      823.67      831.97     20.13 o
  10  -4   9      528.15      562.27     15.71 o
 -10  -3   9      176.51      181.64     11.32 o
  -9  -3   9      341.28      339.53      9.82 o
  -8  -3   9      257.05      284.10     11.80 o
  -7  -3   9      261.14      272.66     10.88 o
  -6  -3   9      700.38      659.16     13.60 o
  -5  -3   9        0.16       -0.20      1.92 o
  -4  -3   9      210.98      232.84      5.56 o
  -3  -3   9      199.76      207.96      4.98 o
  -2  -3   9      127.27      127.04      3.62 o
  -1  -3   9      353.19      332.30      6.00 o
   0  -3   9      201.02      190.41      5.39 o
   1  -3   9      221.51      199.76      7.46 o
   2  -3   9      465.99      479.77     10.31 o
   3  -3   9      433.80      423.68      6.77 o
   4  -3   9       80.60       77.72      2.48 o
   5  -3   9      214.16      203.69      4.69 o
   6  -3   9      141.98      141.88      5.66 o
   7  -3   9      390.89      363.79     14.52 o
   8  -3   9      306.41      312.73      9.80 o
   9  -3   9      428.79      460.32     13.19 o
  10  -3   9      145.37      130.86      7.39 o
 -10  -2   9       35.47       38.52      4.70 o
  -9  -2   9      433.85      431.85     14.89 o
  -8  -2   9      525.16      521.33     16.02 o
  -7  -2   9      944.39      994.93     27.73 o
  -6  -2   9      475.60      496.88     10.97 o
  -5  -2   9     1353.42     1288.23     22.19 o
  -4  -2   9     1345.79     1361.71     22.81 o
  -3  -2   9        0.45        1.73      1.84 o
  -2  -2   9     1359.37     1310.46     18.56 o
  -1  -2   9      223.83      201.34      4.92 o
   0  -2   9      451.83      439.95     10.55 o
   1  -2   9      247.08      273.04      8.92 o
   2  -2   9     1214.37     1227.08     22.33 o
   3  -2   9      707.62      701.68     13.80 o
   4  -2   9     1344.45     1347.10     20.38 o
   5  -2   9      352.03      327.81      7.67 o
   6  -2   9       40.37       33.47      3.00 o
   7  -2   9        0.43       -1.17      2.51 o
   8  -2   9       16.18       21.24      3.63 o
   9  -2   9        4.38        9.29      4.94 o
  10  -2   9       69.30       75.36      8.42 o
 -11  -1   9       15.98       19.03      5.16 o
 -10  -1   9        3.43       10.01      3.50 o
  -9  -1   9       10.44       10.51      4.30 o
  -8  -1   9      406.99      393.57     13.14 o
  -7  -1   9     2188.87     2158.81     35.33 o
  -6  -1   9      298.51      283.53      7.58 o
  -5  -1   9      181.20      182.55      5.76 o
  -4  -1   9       53.27       52.82      3.37 o
  -3  -1   9      190.22      204.01      4.66 o
  -2  -1   9       64.73       70.78      3.34 o
  -1  -1   9        2.25        3.17      1.34 o
   0  -1   9        4.20        1.23      2.04 o
   1  -1   9      131.87      129.66      4.13 o
   2  -1   9      503.40      517.94     11.11 o
   3  -1   9      655.98      646.14     10.85 o
   4  -1   9      587.99      619.44     14.19 o
   5  -1   9      596.56      616.23      9.70 o
   6  -1   9      631.24      640.98     14.72 o
   7  -1   9      703.67      664.42     15.86 o
   8  -1   9      248.28      259.41      9.01 o
   9  -1   9       82.89       76.41      5.91 o
  10  -1   9       59.26       75.80      6.28 o
 -11   0   9      211.10      218.36     15.10 o
 -10   0   9       98.49      101.36      6.91 o
  -9   0   9       50.83       50.66     10.31 o
  -8   0   9       51.24       48.85      5.53 o
  -7   0   9       41.16       42.68      3.78 o
  -6   0   9      230.72      227.49      6.70 o
  -5   0   9       28.42       22.61      2.77 o
  -4   0   9       32.72       34.19      3.06 o
  -3   0   9      132.29      139.61      3.75 o
  -2   0   9     1149.92     1179.84     14.91 o
  -1   0   9      545.33      504.10      9.42 o
   0   0   9      508.72      497.13      8.62 o
   1   0   9       42.29       32.31      2.50 o
   2   0   9       55.52       47.44      2.06 o
   3   0   9       26.94       29.98      1.84 o
   4   0   9       81.35       73.80      2.39 o
   5   0   9       13.94       18.40      2.28 o
   6   0   9       57.52       76.94      4.53 o
   7   0   9      572.59      573.25     14.33 o
   8   0   9      756.72      778.79     18.95 o
   9   0   9      289.93      289.11     14.81 o
 -11   1   9      439.17      441.89     13.95 o
 -10   1   9      143.69      144.32      6.82 o
  -9   1   9      172.46      181.23      9.23 o
  -8   1   9       33.31       45.57      5.23 o
  -7   1   9      544.82      540.80     13.23 o
  -6   1   9      612.36      589.78     13.60 o
  -5   1   9      757.90      766.75     16.11 o
  -4   1   9       61.60       61.47      3.91 o
  -3   1   9      280.25      263.73      5.82 o
  -2   1   9      594.10      591.67      9.91 o
  -1   1   9     1572.26     1523.48     18.85 o
   0   1   9      845.32      813.98     14.38 o
   1   1   9     1080.34     1037.63     17.41 o
   2   1   9      487.15      487.23      8.93 o
   3   1   9      123.06      113.00      2.79 o
   4   1   9      404.98      415.59      8.05 o
   5   1   9        0.91        1.02      2.03 o
   6   1   9        3.82        6.33      3.48 o
   7   1   9      281.06      278.32      9.09 o
   8   1   9      269.74      245.45      9.58 o
   9   1   9      421.52      463.52     14.01 o
 -11   2   9      124.15      117.80      7.73 o
 -10   2   9      308.24      306.55     16.99 o
  -9   2   9      464.70      426.85     19.46 o
  -8   2   9      633.27      615.88     24.39 o
  -7   2   9      126.01      116.44      9.87 o
  -6   2   9      513.29      462.51     28.17 o
  -5   2   9      128.44      127.37      8.71 o
  -4   2   9      540.65      524.64     15.38 o
  -3   2   9      372.49      378.00     16.70 o
  -2   2   9       61.44       72.58      4.90 o
  -1   2   9       60.04       69.89      1.95 o
   0   2   9      582.59      596.87      7.88 o
   1   2   9      847.79      828.13      9.91 o
   2   2   9     5468.81     5362.65     61.79 o
   3   2   9      290.68      303.14      6.58 o
   4   2   9      627.61      632.06     12.31 o
   5   2   9      113.88      109.36      4.72 o
   6   2   9        0.66        0.34      3.00 o
   7   2   9       95.04       87.57     10.16 o
   8   2   9      113.03      108.04      6.82 o
 -11   3   9       42.62       35.02      6.10 o
 -10   3   9      254.22      279.30     11.38 o
  -9   3   9      157.28      161.77     20.47 o
  -8   3   9      226.31      227.94     17.42 o
  -7   3   9      644.77      631.26     17.03 o
  -6   3   9      379.85      354.67      9.72 o
  -5   3   9      782.01      759.96     13.86 o
  -4   3   9      482.63      471.42      9.55 o
  -3   3   9      473.19      449.46      9.05 o
  -2   3   9       39.47       38.72      2.81 o
  -1   3   9       66.85       65.41      2.37 o
   0   3   9       85.02       79.93      2.63 o
   1   3   9        6.87        6.66      1.71 o
   2   3   9      132.92      126.25      5.42 o
   3   3   9      874.99      852.31     15.78 o
   4   3   9      442.26      444.91      9.90 o
   5   3   9     1099.34     1098.57     20.22 o
   6   3   9      173.76      208.29     14.15 o
   7   3   9       80.32       83.75      7.11 o
   8   3   9        0.55        3.03      3.91 o
 -11   4   9       46.33       40.60      5.71 o
 -10   4   9        1.02        0.57      4.21 o
  -9   4   9        0.83       -3.59      3.59 o
  -8   4   9        4.34        3.29      3.38 o
  -7   4   9       13.59       14.29      3.07 o
  -6   4   9      728.00      682.57     14.63 o
  -5   4   9     1700.16     1622.77     26.02 o
  -4   4   9      268.42      269.14      6.87 o
  -3   4   9      958.61      932.96     24.48 o
  -2   4   9      572.14      588.31      9.57 o
  -1   4   9      286.82      268.87      6.09 o
   0   4   9       26.08       24.86      3.02 o
   1   4   9      806.97      791.95     14.33 o
   2   4   9      543.12      514.57     10.73 o
   3   4   9       52.72       55.11      4.98 o
   4   4   9      125.25      127.19      6.71 o
   5   4   9      588.10      592.42     12.97 o
   6   4   9      406.61      440.66     11.04 o
   7   4   9       83.39       62.94      5.18 o
 -11   5   9        4.06        1.72      4.21 o
 -10   5   9      306.35      316.76     10.11 o
  -9   5   9      274.56      281.98      9.16 o
  -8   5   9      144.65      153.62      6.70 o
  -7   5   9      182.02      182.77      8.52 o
  -6   5   9      207.69      197.74      6.81 o
  -5   5   9        4.16        2.92      2.35 o
  -4   5   9      129.44      124.49      4.75 o
  -3   5   9       62.60       70.92      3.86 o
  -2   5   9      306.30      310.00      6.36 o
  -1   5   9      612.43      619.10     11.26 o
   0   5   9      600.81      589.95     12.20 o
   1   5   9      219.43      209.52      6.26 o
   2   5   9       51.58       50.63      5.38 o
   3   5   9       55.37       48.01      3.89 o
   4   5   9       39.53       41.81      3.86 o
   5   5   9      112.38      111.59      9.40 o
   6   5   9      154.17      152.55      6.94 o
   7   5   9       99.81       92.92     13.36 o
 -10   6   9       36.92       47.60      4.90 o
  -9   6   9      238.52      241.78      8.55 o
  -8   6   9      465.26      484.28     12.34 o
  -7   6   9       99.77       98.97      5.64 o
  -6   6   9      131.31      151.70      6.41 o
  -5   6   9      651.48      566.95     13.01 o
  -4   6   9      494.27      454.74      9.95 o
  -3   6   9      210.99      182.68      5.87 o
  -2   6   9      434.51      408.54      8.70 o
  -1   6   9      250.70      246.48      6.31 o
   0   6   9      332.00      324.39      8.39 o
   1   6   9      934.34      935.38     18.02 o
   2   6   9      390.05      394.56     15.07 o
   3   6   9       73.39       71.76      6.22 o
   4   6   9       19.88       21.38      3.80 o
   5   6   9        8.50       10.38      3.71 o
   6   6   9       37.68       42.33      5.05 o
 -10   7   9       38.86       33.10      8.42 o
  -9   7   9      341.01      349.57     10.50 o
  -8   7   9      268.97      266.77      9.00 o
  -7   7   9      278.46      251.96      8.38 o
  -6   7   9      664.84      649.23     22.60 o
  -5   7   9      485.56      494.14     17.37 o
  -4   7   9      608.81      571.58     16.19 o
  -3   7   9      379.61      356.33      9.26 o
  -2   7   9        0.26        1.88      2.32 o
  -1   7   9        0.90        1.90      2.28 o
   0   7   9      108.55      114.63      5.47 o
   1   7   9       79.61       84.81      5.06 o
   2   7   9      546.55      524.93     26.40 o
   3   7   9      349.18      348.74     16.36 o
   4   7   9       36.63       42.51      4.84 o
   5   7   9       10.28       12.48      4.16 o
  -9   8   9        7.80        8.30      4.34 o
  -8   8   9       52.16       55.55      5.03 o
  -7   8   9      111.69      113.24      6.91 o
  -6   8   9      578.29      556.61     16.52 o
  -5   8   9      859.49      808.49     21.24 o
  -4   8   9      496.24      482.78     23.04 o
  -3   8   9       91.96      120.95      5.99 o
  -2   8   9      219.68      211.48      7.34 o
  -1   8   9      129.24      130.06      6.24 o
   0   8   9       29.94       27.37      3.83 o
   1   8   9       27.70       31.44      4.18 o
   2   8   9        1.97        4.85      5.08 o
   3   8   9      135.75      156.99      7.50 o
  -8   9   9        2.91        7.13      4.50 o
  -7   9   9       31.75       41.68      5.94 o
  -6   9   9        2.24        7.84      6.24 o
  -5   9   9       49.85       46.55      5.94 o
  -4   9   9      282.97      289.52      9.00 o
  -3   9   9      184.79      186.11      7.37 o
  -2   9   9      262.29      273.69      8.83 o
  -1   9   9      175.25      193.32      7.58 o
   0   9   9      620.90      673.62     15.31 o
   1   9   9        9.96       10.39      5.83 o
   2   9   9        0.84       -2.13      4.41 o
  -7  10   9       49.24       71.02      7.18 o
  -6  10   9       88.54      116.59      8.62 o
  -5  10   9      139.70      150.67     10.81 o
  -4  10   9       31.71       33.75      4.57 o
  -3  10   9       45.34       44.19      7.17 o
  -2  10   9      467.93      488.14     12.83 o
  -1  10   9        6.29       -0.97      4.41 o
   0  10   9       26.66       37.22      7.84 o
   1 -12  10      158.83      185.26     13.07 o
   2 -12  10      140.91      127.76     11.32 o
   3 -12  10       50.64       44.51      8.13 o
   4 -12  10      174.54      162.39      8.59 o
  -2 -11  10       64.39       77.76      7.55 o
  -1 -11  10       13.71       12.78      6.68 o
   0 -11  10       45.22       48.49      7.84 o
   1 -11  10      196.30      204.42     13.07 o
   2 -11  10      907.32      913.67     22.65 o
   3 -11  10      530.35      557.90     15.77 o
   4 -11  10       86.12       79.85      6.36 o
   5 -11  10        6.10        7.91      4.79 o
   6 -11  10       12.25       11.09      4.30 o
  -4 -10  10      206.96      221.07      8.62 o
  -3 -10  10      619.18      632.59     18.11 o
  -2 -10  10      186.46      185.99     22.07 o
  -1 -10  10       13.50       10.71      6.39 o
   0 -10  10       25.17       18.58      6.10 o
   1 -10  10       53.85       43.56      6.97 o
   2 -10  10       12.57       15.82      3.79 o
   3 -10  10      252.91      266.78      9.64 o
   4 -10  10      622.42      654.44     17.10 o
   5 -10  10      523.96      568.29     15.48 o
   6 -10  10      145.75      146.81      9.58 o
   7 -10  10       46.87       53.80      5.42 o
  -5  -9  10      113.98      107.44      6.89 o
  -4  -9  10      387.17      393.96     13.74 o
  -3  -9  10      125.36      143.32     11.20 o
  -2  -9  10      154.49      149.24      7.90 o
  -1  -9  10      277.54      307.82     10.65 o
   0  -9  10      584.88      568.84     20.91 o
   1  -9  10       23.19       22.65      4.00 o
   2  -9  10        5.21        2.90      3.08 o
   3  -9  10        4.38        0.39      2.97 o
   4  -9  10      326.68      323.01     10.12 o
   5  -9  10      192.08      194.20      7.86 o
   6  -9  10     1006.09     1004.18     23.25 o
   7  -9  10      304.13      306.92     25.70 o
   8  -9  10      334.35      324.51     11.04 o
  -6  -8  10       22.00       26.04      4.60 o
  -5  -8  10       15.76       14.82      6.30 o
  -4  -8  10       77.04       84.34      5.62 o
  -3  -8  10      370.31      384.08     10.32 o
  -2  -8  10      235.75      236.45      9.21 o
  -1  -8  10      165.02      164.29      7.59 o
   0  -8  10       20.66       27.11      4.65 o
   1  -8  10      714.24      694.23     16.73 o
   2  -8  10      398.67      361.54     10.36 o
   3  -8  10       17.49       17.42      3.18 o
   4  -8  10       33.65       27.41      3.55 o
   5  -8  10      209.74      210.67      7.56 o
   6  -8  10        4.00       -0.37      2.85 o
   7  -8  10      261.51      257.28     10.60 o
   8  -8  10      780.62      781.81     19.22 o
   9  -8  10      576.71      584.73     18.58 o
  -7  -7  10      120.23      123.10      8.80 o
  -6  -7  10      269.57      283.76      9.52 o
  -5  -7  10      175.48      172.10     10.86 o
  -4  -7  10      533.04      513.94     12.38 o
  -3  -7  10      266.60      259.17      8.02 o
  -2  -7  10      580.59      565.37     15.16 o
  -1  -7  10      926.86      898.25     20.80 o
   0  -7  10      701.44      681.16     13.44 o
   1  -7  10      106.14      105.23      4.03 o
   2  -7  10      236.19      246.26      6.84 o
   3  -7  10       20.43       20.65      2.67 o
   4  -7  10      486.53      477.92     10.67 o
   5  -7  10       31.35       30.76      3.12 o
   6  -7  10      401.13      394.42      9.67 o
   7  -7  10       63.77       63.53      4.80 o
   8  -7  10       41.02       38.10      4.33 o
   9  -7  10       28.45       27.78      4.46 o
  -8  -6  10      251.22      263.71     12.78 o
  -7  -6  10       50.62       53.91      7.14 o
  -6  -6  10      609.34      618.07     15.09 o
  -5  -6  10      881.18      841.67     17.57 o
  -4  -6  10      145.05      157.67     13.35 o
  -3  -6  10      490.72      493.68     12.88 o
  -2  -6  10       35.63       50.21      4.46 o
  -1  -6  10      333.98      359.49      9.04 o
   0  -6  10      579.56      529.95      9.80 o
   1  -6  10      779.86      752.25     12.70 o
   2  -6  10      912.47      906.76     17.02 o
   3  -6  10      158.14      160.88      5.00 o
   4  -6  10      180.71      192.76      6.49 o
   5  -6  10     1290.24     1271.36     23.07 o
   6  -6  10      239.86      262.53      8.14 o
   7  -6  10       57.04       53.09      4.25 o
   8  -6  10       56.31       59.22      5.81 o
   9  -6  10       39.44       41.61      4.88 o
  -8  -5  10        4.26        0.65      3.68 o
  -7  -5  10       29.36       35.46      4.55 o
  -6  -5  10       80.70       84.68      5.49 o
  -5  -5  10      878.12      883.96     17.84 o
  -4  -5  10     1015.40     1011.07     19.30 o
  -3  -5  10       16.32        6.66      2.20 o
  -2  -5  10      122.07      145.33      6.81 o
  -1  -5  10       78.18      103.59      4.62 o
   0  -5  10     1104.93     1093.29     17.25 o
   1  -5  10       16.56       17.77      2.92 o
   2  -5  10       48.70       49.01      3.02 o
   3  -5  10      513.85      496.81      9.88 o
   4  -5  10      104.51      116.54      3.18 o
   5  -5  10     1009.65     1006.64     18.47 o
   6  -5  10      117.14      121.85      5.02 o
   7  -5  10       91.30       96.55      5.16 o
   8  -5  10       38.00       45.43      6.24 o
   9  -5  10       61.30       62.47     10.31 o
  -9  -4  10       45.11       38.64      6.36 o
  -8  -4  10      284.30      275.40     11.90 o
  -7  -4  10        3.41        0.92      5.08 o
  -6  -4  10      103.99      101.03      5.66 o
  -5  -4  10       12.93       17.99      3.18 o
  -4  -4  10      208.29      210.29      6.10 o
  -3  -4  10        3.56        4.15      1.99 o
  -2  -4  10     1173.87     1148.23     18.39 o
  -1  -4  10      577.17      550.99     11.54 o
   0  -4  10      836.39      820.43     13.12 o
   1  -4  10      347.79      345.33      6.57 o
   2  -4  10      397.99      400.28      8.38 o
   3  -4  10        4.28        8.69      3.77 o
   4  -4  10       18.11       11.35      2.76 o
   5  -4  10        2.46        6.40      1.33 o
   6  -4  10       15.64       14.66      2.47 o
   7  -4  10       13.57       20.75      3.00 o
   8  -4  10       58.19       61.31      4.60 o
   9  -4  10      793.72      822.39     19.89 o
  -9  -3  10      216.02      228.95     11.06 o
  -8  -3  10      535.29      570.96     17.55 o
  -7  -3  10      723.05      692.47     19.30 o
  -6  -3  10      167.27      173.37      8.41 o
  -5  -3  10        0.86       -1.36      2.28 o
  -4  -3  10       13.00        5.42      2.39 o
  -3  -3  10       99.71       98.76      4.50 o
  -2  -3  10      297.43      282.34      6.95 o
  -1  -3  10     1458.88     1377.10     32.40 o
   0  -3  10      421.71      399.32      7.74 o
   1  -3  10      126.49      132.88      6.42 o
   2  -3  10      487.82      499.96     10.99 o
   3  -3  10      790.39      765.63     12.43 o
   4  -3  10      372.66      356.19      9.88 o
   5  -3  10       41.30       51.11      4.94 o
   6  -3  10       73.74       81.63      4.36 o
   7  -3  10       38.09       36.17      3.33 o
   8  -3  10      234.64      253.89     14.81 o
   9  -3  10      384.68      415.03     19.31 o
 -10  -2  10        3.74       -0.19      4.71 o
  -9  -2  10      381.61      378.22     13.96 o
  -8  -2  10      212.90      222.05     10.06 o
  -7  -2  10      656.00      646.65     23.23 o
  -6  -2  10      504.04      518.90     22.79 o
  -5  -2  10      692.87      714.21     14.13 o
  -4  -2  10      858.18      856.72     15.79 o
  -3  -2  10       50.04       50.27      3.31 o
  -2  -2  10        0.92       -0.71      1.35 o
  -1  -2  10        3.86        6.82      1.39 o
   0  -2  10       79.23       70.39      4.31 o
   1  -2  10       63.35       68.76      3.94 o
   2  -2  10      187.96      187.65      5.88 o
   3  -2  10      667.21      716.29     14.39 o
   4  -2  10      537.62      495.05     11.74 o
   5  -2  10      636.66      607.17     19.75 o
   6  -2  10        5.23        6.92      2.15 o
   7  -2  10       12.95       18.44      3.06 o
   8  -2  10       75.01       69.04      4.81 o
   9  -2  10      134.21      128.60      6.77 o
 -10  -1  10        3.50       14.27      5.08 o
  -9  -1  10      137.42      141.27      9.03 o
  -8  -1  10      574.68      536.37     16.32 o
  -7  -1  10      537.97      551.74     16.11 o
  -6  -1  10      191.43      199.07      8.30 o
  -5  -1  10      775.62      763.81     14.63 o
  -4  -1  10     1481.87     1467.81     24.56 o
  -3  -1  10     1814.86     1712.00     27.84 o
  -2  -1  10      736.51      756.44     13.16 o
  -1  -1  10      212.62      197.52      5.06 o
   0  -1  10       11.37        9.52      2.13 o
   1  -1  10       32.15       31.20      2.66 o
   2  -1  10      215.77      193.84      6.40 o
   3  -1  10       28.24       24.41      1.92 o
   4  -1  10       10.31       19.84      3.63 o
   5  -1  10      433.70      439.92     15.68 o
   6  -1  10      149.68      165.17      9.58 o
   7  -1  10      395.32      370.45     10.17 o
   8  -1  10      262.52      284.29     12.63 o
   9  -1  10       42.14       42.55      4.81 o
 -10   0  10        2.34       -0.01      4.50 o
  -9   0  10       75.30       77.47      6.97 o
  -8   0  10        3.62       -1.06      3.59 o
  -7   0  10        1.28       -1.67      3.18 o
  -6   0  10      241.50      231.19      9.01 o
  -5   0  10      807.18      773.16     14.74 o
  -4   0  10     1031.08      996.87     17.66 o
  -3   0  10     1142.29     1098.67     16.10 o
  -2   0  10      903.04      928.70     13.64 o
  -1   0  10       17.44       16.55      1.33 o
   0   0  10        4.07        2.92      1.99 o
   1   0  10        2.06        1.95      2.01 o
   2   0  10      157.67      136.77      5.53 o
   3   0  10        1.96        4.42      1.52 o
   4   0  10       57.51       60.21      6.24 o
   5   0  10        1.67        1.17      1.28 o
   6   0  10      521.51      536.57     20.91 o
   7   0  10      259.41      269.00     11.61 o
   8   0  10      362.19      372.78     11.20 o
   9   0  10      304.02      316.84     21.34 o
 -10   1  10      138.36      148.38     13.65 o
  -9   1  10      101.21      108.47      7.90 o
  -8   1  10      294.60      304.15     20.47 o
  -7   1  10      505.79      512.55     37.31 o
  -6   1  10        0.78        1.38      2.97 o
  -5   1  10       25.56       25.77      3.28 o
  -4   1  10       88.03       77.38      9.34 o
  -3   1  10      159.86      139.23      8.93 o
  -2   1  10      114.61      118.11      3.43 o
  -1   1  10        8.06        6.13      1.48 o
   0   1  10      665.53      646.30     12.29 o
   1   1  10      351.81      328.17     10.56 o
   2   1  10     1287.82     1285.23     20.53 o
   3   1  10        5.13        5.05      2.76 o
   4   1  10       39.35       36.49      1.80 o
   5   1  10        0.52        2.00      3.28 o
   6   1  10       11.42       12.13      2.93 o
   7   1  10        0.86       -0.25      3.06 o
   8   1  10       27.59       30.04      4.94 o
 -10   2  10      386.89      392.51     13.96 o
  -9   2  10      917.86      898.71     33.10 o
  -8   2  10      257.72      265.40     14.81 o
  -7   2  10      454.71      448.34     19.75 o
  -6   2  10       57.78       51.11      7.26 o
  -5   2  10      809.36      800.69     21.87 o
  -4   2  10      359.38      348.48      9.79 o
  -3   2  10      222.89      198.64      7.52 o
  -2   2  10     1100.29     1096.45     17.68 o
  -1   2  10      260.31      252.30      4.18 o
   0   2  10       45.54       46.06      2.50 o
   1   2  10     1675.02     1649.64     23.20 o
   2   2  10      695.13      694.98     16.37 o
   3   2  10      529.36      538.84      8.68 o
   4   2  10      416.92      437.32      9.26 o
   5   2  10      200.76      211.55      6.24 o
   6   2  10      448.67      457.02     12.36 o
   7   2  10        9.81        3.75      3.42 o
   8   2  10       13.22        8.62      4.05 o
 -10   3  10        6.56        2.05      5.81 o
  -9   3  10      178.52      162.09     17.28 o
  -8   3  10      349.76      355.16     22.94 o
  -7   3  10      145.41      144.62     10.02 o
  -6   3  10     1069.71     1053.61     20.55 o
  -5   3  10      200.00      197.31      5.91 o
  -4   3  10     1474.37     1461.87     26.35 o
  -3   3  10      276.27      261.05      6.53 o
  -2   3  10      283.69      280.84      5.65 o
  -1   3  10        0.54        0.14      1.20 o
   0   3  10       42.67       42.69      1.96 o
   1   3  10      210.96      221.41      4.06 o
   2   3  10       77.30       75.24      3.45 o
   3   3  10       82.83       85.42      3.97 o
   4   3  10      520.45      504.59     10.81 o
   5   3  10     1098.71     1066.36     19.79 o
   6   3  10     1098.02     1167.46     21.87 o
   7   3  10      127.00      113.90      6.90 o
 -10   4  10        3.42        6.39      4.52 o
  -9   4  10      114.48      104.70     12.49 o
  -8   4  10        7.63        9.74      5.23 o
  -7   4  10      242.55      236.09      7.97 o
  -6   4  10      851.67      841.23     24.44 o
  -5   4  10      399.73      394.59      9.97 o
  -4   4  10      348.61      326.72      7.82 o
  -3   4  10      662.62      641.37     12.24 o
  -2   4  10      607.13      618.52     10.10 o
  -1   4  10      453.29      427.45      7.66 o
   0   4  10       42.84       39.61      3.05 o
   1   4  10      109.76      108.69      7.92 o
   2   4  10       45.67       46.67      3.44 o
   3   4  10        0.72        0.84      2.29 o
   4   4  10      165.72      174.37      6.95 o
   5   4  10      337.20      353.98      9.32 o
   6   4  10       58.32       54.66      4.81 o
   7   4  10      208.39      207.62     13.65 o
 -10   5  10      153.97      143.87      7.70 o
  -9   5  10      117.92      118.11      6.76 o
  -8   5  10      238.89      227.54      8.39 o
  -7   5  10       18.85       18.58      3.46 o
  -6   5  10      157.54      153.49      6.89 o
  -5   5  10       78.97       76.08      7.73 o
  -4   5  10       24.51       21.23      3.20 o
  -3   5  10      399.51      390.44     12.95 o
  -2   5  10      710.30      686.69     11.24 o
  -1   5  10      512.89      500.52     13.54 o
   0   5  10      176.66      167.37      5.61 o
   1   5  10      211.14      223.99      6.59 o
   2   5  10      518.33      527.60     11.60 o
   3   5  10      101.53      111.47      5.29 o
   4   5  10        1.62       -0.21      3.68 o
   5   5  10      165.46      165.69      7.14 o
   6   5  10        0.88       -2.72      3.53 o
 -10   6  10        3.41        5.34      3.85 o
  -9   6  10      117.91      129.78      6.98 o
  -8   6  10      633.59      605.96     14.58 o
  -7   6  10        3.58        1.79      3.01 o
  -6   6  10       13.86       20.58      4.25 o
  -5   6  10      208.07      208.27     11.51 o
  -4   6  10      132.99      127.17      9.58 o
  -3   6  10      152.23      134.04      5.40 o
  -2   6  10       57.09       52.38      3.65 o
  -1   6  10      143.62      163.33      5.29 o
   0   6  10      195.84      205.56     11.02 o
   1   6  10      255.56      265.33      7.60 o
   2   6  10       30.21       29.50      3.65 o
   3   6  10      124.07      123.64      6.24 o
   4   6  10      191.84      191.34      7.41 o
   5   6  10      247.74      268.52      9.09 o
  -9   7  10       93.37      105.01      6.64 o
  -8   7  10       70.00       87.43      5.97 o
  -7   7  10      349.47      366.35     10.62 o
  -6   7  10      233.05      248.17     11.47 o
  -5   7  10      181.42      196.47     11.46 o
  -4   7  10      383.25      392.82     24.39 o
  -3   7  10      121.21      119.06      5.74 o
  -2   7  10      369.23      344.04      9.17 o
  -1   7  10      171.90      166.94      7.47 o
   0   7  10      161.82      151.59      6.24 o
   1   7  10      228.75      256.04      8.02 o
   2   7  10      155.03      171.81     10.77 o
   3   7  10      325.37      326.89     11.86 o
   4   7  10       51.40       44.71      4.90 o
  -8   8  10        2.79        0.39      3.40 o
  -7   8  10        3.19        6.79      3.68 o
  -6   8  10      410.21      415.65     22.07 o
  -5   8  10      254.81      231.93     10.24 o
  -4   8  10      770.36      754.44     16.15 o
  -3   8  10      317.40      328.05     10.04 o
  -2   8  10      394.77      398.95     18.61 o
  -1   8  10      333.69      341.34      9.55 o
   0   8  10       79.10       72.79      5.23 o
   1   8  10      219.28      226.54      8.04 o
   2   8  10       46.84       52.69      5.85 o
  -7   9  10       22.03       22.77      5.33 o
  -6   9  10       23.35       30.35      5.44 o
  -5   9  10       58.22       51.51      4.88 o
  -4   9  10       37.72       34.90      4.39 o
  -3   9  10      188.51      185.00      7.58 o
  -2   9  10      286.51      310.35      9.64 o
  -1   9  10      483.51      480.31     12.34 o
   0   9  10      337.29      339.93     11.98 o
   1   9  10      166.20      176.84     13.36 o
  -4  10  10        9.98       17.87      4.88 o
  -3  10  10       78.35       81.25     14.95 o
   0 -11  11        0.71        8.42      6.10 o
   1 -11  11       51.47       51.98      7.84 o
   2 -11  11      137.24      143.78      8.30 o
   3 -11  11       86.16       93.71      7.99 o
   4 -11  11       51.94       53.84      8.57 o
   5 -11  11      197.92      202.16      8.89 o
  -3 -10  11      151.85      146.13      7.49 o
  -2 -10  11      254.19      275.69     12.63 o
  -1 -10  11      184.43      194.84     12.49 o
   0 -10  11      341.76      392.59     17.42 o
   1 -10  11       57.87       73.46      8.13 o
   2 -10  11       20.33       19.41      4.21 o
   3 -10  11      279.58      300.95     10.21 o
   4 -10  11      304.65      327.61     14.08 o
   5 -10  11      395.09      395.06     12.09 o
   6 -10  11      296.51      295.61     10.42 o
  -4  -9  11       70.89       71.54      9.75 o
  -3  -9  11      196.34      221.66     13.16 o
  -2  -9  11      297.57      321.07     11.36 o
  -1  -9  11      316.39      334.48     11.36 o
   0  -9  11      667.69      712.87     24.68 o
   1  -9  11      163.42      171.96      7.29 o
   2  -9  11      413.90      422.89     12.09 o
   3  -9  11       38.30       33.52      4.09 o
   4  -9  11      127.41      131.38      6.53 o
   5  -9  11      319.80      338.08     10.42 o
   6  -9  11      202.84      209.96      8.57 o
   7  -9  11      186.50      203.88      8.35 o
  -5  -8  11       44.53       56.43      5.40 o
  -4  -8  11       87.32       88.05      5.76 o
  -3  -8  11      101.89       96.42      6.44 o
  -2  -8  11      423.58      404.21     15.10 o
  -1  -8  11      208.31      209.41      8.71 o
   0  -8  11       50.99       54.69      6.24 o
   1  -8  11      719.75      719.27     17.12 o
   2  -8  11      276.59      274.98      8.71 o
   3  -8  11      243.51      231.54      7.86 o
   4  -8  11      140.16      143.33      9.87 o
   5  -8  11       20.96       21.93      3.42 o
   6  -8  11       48.36       49.57      4.38 o
   7  -8  11       36.16       42.16      4.46 o
   8  -8  11      339.54      368.05     14.66 o
  -6  -7  11       35.78       42.50     10.43 o
  -5  -7  11      581.97      588.93     17.85 o
  -4  -7  11      178.59      184.94      9.11 o
  -3  -7  11      375.09      379.05      9.83 o
  -2  -7  11      131.39      131.96     10.74 o
  -1  -7  11      329.89      336.99     10.38 o
   0  -7  11       71.86       81.59      5.23 o
   1  -7  11      685.47      708.86     25.70 o
   2  -7  11      220.86      225.42     13.50 o
   3  -7  11      202.25      194.76      6.48 o
   4  -7  11       63.90       68.51      4.12 o
   5  -7  11      214.32      209.72     10.02 o
   6  -7  11       63.66       53.53      5.66 o
   7  -7  11        1.56        0.53      3.63 o
   8  -7  11       30.69       34.96      4.12 o
  -7  -6  11       14.16       14.30      4.13 o
  -6  -6  11      356.95      356.18     10.53 o
  -5  -6  11      243.09      261.01      8.46 o
  -4  -6  11     1001.97     1024.89     20.08 o
  -3  -6  11       51.49       56.82      4.13 o
  -2  -6  11     1046.90      981.78     22.79 o
  -1  -6  11      514.89      479.42     12.68 o
   0  -6  11        2.30        3.43      2.01 o
   1  -6  11        3.01        5.81      1.87 o
   2  -6  11      624.34      609.86     12.05 o
   3  -6  11      267.55      273.67      6.64 o
   4  -6  11      178.83      172.09      4.95 o
   5  -6  11      798.79      838.60     17.18 o
   6  -6  11      176.37      192.74      6.42 o
   7  -6  11        3.83        1.10      2.72 o
   8  -6  11        2.55        7.22      3.12 o
   9  -6  11        7.17        8.47      3.54 o
  -8  -5  11        3.02        3.19      7.26 o
  -7  -5  11        0.68        3.64      4.41 o
  -6  -5  11      196.24      193.84      7.45 o
  -5  -5  11      173.42      170.52      6.74 o
  -4  -5  11      893.83      893.03     17.65 o
  -3  -5  11       43.89       42.24      3.48 o
  -2  -5  11      966.71      918.84     17.14 o
  -1  -5  11     1630.86     1587.32     28.57 o
   0  -5  11      442.17      458.63      8.47 o
   1  -5  11       41.38       58.72      3.48 o
   2  -5  11      141.30      124.20     18.00 o
   3  -5  11        1.45        0.12      3.48 o
   4  -5  11      144.33      145.42     15.39 o
   5  -5  11      168.83      146.35      8.13 o
   6  -5  11      364.47      371.79      9.28 o
   7  -5  11      468.23      494.57     17.71 o
   8  -5  11      378.81      412.91     11.30 o
   9  -5  11      189.00      200.11      7.95 o
  -8  -4  11      145.05      153.86      9.85 o
  -7  -4  11       44.28       43.40      5.85 o
  -6  -4  11        0.59       -1.83      6.39 o
  -5  -4  11       64.66       50.19     10.74 o
  -4  -4  11        5.86        8.56      3.47 o
  -3  -4  11      592.89      572.97     17.13 o
  -2  -4  11      544.75      527.97     12.17 o
  -1  -4  11      421.60      447.97     14.16 o
   0  -4  11      838.99      896.19     17.43 o
   1  -4  11        4.99        2.66      2.52 o
   2  -4  11      465.15      499.69      9.14 o
   3  -4  11       13.50       20.04      2.64 o
   4  -4  11       27.82       30.81      3.35 o
   5  -4  11       78.76       82.18      6.39 o
   6  -4  11       27.50       30.78      4.94 o
   7  -4  11      193.03      189.48      6.23 o
   8  -4  11       76.55       77.75      4.78 o
   9  -4  11      391.59      457.22     12.63 o
  -9  -3  11       31.49       33.97      8.71 o
  -8  -3  11      421.49      409.49     14.37 o
  -7  -3  11     1026.02     1004.37     25.66 o
  -6  -3  11      376.81      378.17     12.73 o
  -5  -3  11      195.07      199.29     10.16 o
  -4  -3  11       47.51       47.13      4.59 o
  -3  -3  11        3.34        5.33      2.36 o
  -2  -3  11      276.21      309.96      7.55 o
  -1  -3  11       70.45       81.32      3.80 o
   0  -3  11        7.97       11.95      2.33 o
   1  -3  11      139.43      146.25      7.11 o
   2  -3  11     1320.09     1322.91     24.60 o
   3  -3  11     1214.44     1166.37     27.52 o
   4  -3  11      582.11      602.82     18.87 o
   5  -3  11        1.62        0.00      3.19 o
   6  -3  11       19.03       13.94      4.36 o
   7  -3  11        6.51        9.31      3.05 o
   8  -3  11       59.80       53.87      4.24 o
   9  -3  11       36.30       35.18      4.18 o
  -9  -2  11      100.73      100.86      8.11 o
  -8  -2  11      171.71      158.91      9.14 o
  -7  -2  11      340.82      342.54     22.94 o
  -6  -2  11      806.36      796.23     20.73 o
  -5  -2  11      527.60      531.79     15.16 o
  -4  -2  11      547.93      512.55     16.84 o
  -3  -2  11      139.08      142.59      5.18 o
  -2  -2  11      555.18      516.62      8.57 o
  -1  -2  11       10.31       10.56      1.92 o
   0  -2  11        1.26        2.81      2.60 o
   1  -2  11      581.33      563.56     13.63 o
   2  -2  11      279.05      316.29      9.97 o
   3  -2  11      728.48      715.79     12.07 o
   4  -2  11      187.90      158.83      6.97 o
   5  -2  11      623.54      576.39     19.16 o
   6  -2  11      224.29      233.17     10.74 o
   7  -2  11      490.87      517.95     12.28 o
   8  -2  11      125.89      151.36      6.27 o
   9  -2  11       51.47       47.35      4.51 o
  -9  -1  11        0.07       -2.67      4.21 o
  -8  -1  11      210.92      203.53     25.12 o
  -7  -1  11       38.15       40.16      5.29 o
  -6  -1  11      356.05      347.04     11.59 o
  -5  -1  11      249.96      244.85      9.21 o
  -4  -1  11     1714.22     1648.20     27.43 o
  -3  -1  11      233.63      222.00      6.24 o
  -2  -1  11      714.21      698.57     13.03 o
  -1  -1  11      506.52      498.58      9.47 o
   0  -1  11      121.40      115.98      4.46 o
   1  -1  11       47.81       49.79      3.31 o
   2  -1  11       95.70       90.55      4.71 o
   3  -1  11       40.88       47.61      3.19 o
   4  -1  11       19.44       21.84      2.85 o
   5  -1  11       74.39       87.11      6.68 o
   6  -1  11      116.18      101.63      7.84 o
   7  -1  11      688.94      689.51     15.75 o
   8  -1  11      274.73      280.54      8.93 o
 -10   0  11      143.34      157.87     13.21 o
  -9   0  11      411.04      395.95     14.06 o
  -8   0  11        6.80        6.16      4.09 o
  -7   0  11       18.21       22.03      4.46 o
  -6   0  11        0.09       -0.15      3.08 o
  -5   0  11       60.84       58.37      5.16 o
  -4   0  11      105.60      106.23      4.79 o
  -3   0  11     3976.16     3886.40     59.26 o
  -2   0  11     1367.17     1339.41     22.38 o
  -1   0  11     1178.02     1169.18     28.30 o
   0   0  11      290.91      307.55      7.52 o
   1   0  11      117.35      109.97      4.53 o
   2   0  11      468.62      470.48      9.73 o
   3   0  11       17.92       24.24      2.54 o
   4   0  11       10.58        7.35      6.24 o
   5   0  11        1.00        0.00      3.77 o
   6   0  11       72.14       67.98      3.65 o
   7   0  11       24.35       24.20      3.33 o
   8   0  11       31.92       32.41      4.03 o
 -10   1  11       70.00       61.56      9.87 o
  -9   1  11       57.34       52.85      8.71 o
  -8   1  11      174.07      154.90     12.78 o
  -7   1  11      217.87      214.22      9.34 o
  -6   1  11       12.54        8.47      3.47 o
  -5   1  11       74.87       71.36      7.55 o
  -4   1  11       67.67       70.88      5.20 o
  -3   1  11      271.17      259.88     10.35 o
  -2   1  11      433.39      436.07     12.75 o
  -1   1  11     1097.07     1069.06     18.81 o
   0   1  11     1401.81     1391.48     23.40 o
   1   1  11       99.85       97.92      4.19 o
   2   1  11      163.09      157.20      5.45 o
   3   1  11        3.40        3.60      2.42 o
   4   1  11      110.98      105.70      6.24 o
   5   1  11      138.69      138.80      8.71 o
   6   1  11       12.37       11.32      3.77 o
   7   1  11       76.50       90.17      5.30 o
   8   1  11       84.97       80.80      5.51 o
 -10   2  11      318.20      291.37     12.22 o
  -9   2  11       86.17       95.24     10.74 o
  -8   2  11      131.33      136.19     12.20 o
  -7   2  11      158.72      180.32     12.78 o
  -6   2  11      817.54      810.72     29.91 o
  -5   2  11      514.10      486.09     20.62 o
  -4   2  11      430.73      434.09     14.37 o
  -3   2  11       14.04       11.47      2.98 o
  -2   2  11       69.62       68.59      2.28 o
  -1   2  11     1228.31     1194.14     17.89 o
   0   2  11      311.50      321.46      6.53 o
   1   2  11      430.70      430.00      8.75 o
   2   2  11       16.79       15.04      2.99 o
   3   2  11      237.58      251.32      8.51 o
   4   2  11      164.83      184.42      6.97 o
   5   2  11      100.04      105.13      4.37 o
   6   2  11      272.83      308.58      9.41 o
   7   2  11        0.84        1.27      5.95 o
 -10   3  11        2.78       -3.72      8.28 o
  -9   3  11       46.12       45.72      5.85 o
  -8   3  11      399.50      395.46     13.51 o
  -7   3  11       21.70       28.63      4.59 o
  -6   3  11      618.42      607.20     13.84 o
  -5   3  11      892.76      870.23     17.72 o
  -4   3  11      763.45      740.39     15.37 o
  -3   3  11      570.31      560.09     11.19 o
  -2   3  11      180.47      192.19      4.55 o
  -1   3  11      403.10      408.76      6.28 o
   0   3  11      543.80      535.35      8.66 o
   1   3  11      161.20      165.06      4.56 o
   2   3  11      165.25      164.49      3.98 o
   3   3  11       33.20       35.97      4.37 o
   4   3  11      225.71      235.72      6.58 o
   5   3  11      289.63      311.28      8.42 o
   6   3  11       78.06       74.91      5.30 o
 -10   4  11       74.51       87.76      6.37 o
  -9   4  11      305.71      311.78     13.71 o
  -8   4  11      220.77      220.94     11.29 o
  -7   4  11      120.24      116.02      6.75 o
  -6   4  11      480.98      447.48     16.16 o
  -5   4  11      113.71      110.23      5.63 o
  -4   4  11      352.32      338.83      9.22 o
  -3   4  11      274.98      280.45      8.17 o
  -2   4  11     1830.43     1811.06     27.81 o
  -1   4  11      426.53      432.01      7.84 o
   0   4  11      145.27      153.02      9.04 o
   1   4  11      190.08      190.61      5.98 o
   2   4  11       72.08       78.08      5.81 o
   3   4  11        6.27        6.41      2.54 o
   4   4  11        4.20        3.56      2.78 o
   5   4  11      297.86      337.50     14.49 o
   6   4  11        9.17        9.85      3.91 o
  -9   5  11      214.99      246.46      9.03 o
  -8   5  11      453.35      442.58     11.95 o
  -7   5  11       49.57       52.89      5.40 o
  -6   5  11       65.73       52.30      4.43 o
  -5   5  11        0.90        2.22      2.89 o
  -4   5  11        7.85        9.64      5.01 o
  -3   5  11       20.20       24.20      2.69 o
  -2   5  11      470.50      459.01      9.89 o
  -1   5  11      282.14      278.28      6.77 o
   0   5  11      317.60      316.09     10.44 o
   1   5  11      177.43      183.64      6.02 o
   2   5  11      477.85      489.84     12.73 o
   3   5  11      111.89      113.46     10.11 o
   4   5  11       14.65       18.47      3.49 o
   5   5  11        9.82       17.57      3.69 o
  -9   6  11      322.12      328.47     18.88 o
  -8   6  11      142.05      171.46      7.90 o
  -7   6  11        8.18        9.29      3.45 o
  -6   6  11      195.50      186.46      9.23 o
  -5   6  11      381.01      379.97     10.61 o
  -4   6  11      550.39      495.72     12.24 o
  -3   6  11        0.36        1.79      4.05 o
  -2   6  11        5.13        4.73      2.62 o
  -1   6  11      322.61      323.17      8.53 o
   0   6  11      114.22      121.77      5.46 o
   1   6  11      194.26      199.09     10.91 o
   2   6  11        7.21        9.49      3.15 o
   3   6  11      224.34      241.94      7.97 o
   4   6  11       98.52      108.12      6.07 o
  -8   7  11      167.56      164.35      8.00 o
  -7   7  11      117.10      112.55      6.81 o
  -6   7  11      196.86      191.98      7.97 o
  -5   7  11      265.52      273.05      9.01 o
  -4   7  11       94.45       92.63      9.24 o
  -3   7  11       28.80       41.58      4.08 o
  -2   7  11       18.53       19.28      3.22 o
  -1   7  11      103.42      111.18     12.65 o
   0   7  11      131.84      136.33      6.18 o
   1   7  11       76.96       90.82      6.72 o
   2   7  11       13.10       18.29      4.65 o
   3   7  11       94.91       98.15     10.16 o
  -7   8  11       79.87       84.79      6.30 o
  -6   8  11       16.43       18.70      4.91 o
  -5   8  11      100.64       97.82      8.77 o
  -4   8  11       74.75       85.58      9.08 o
  -3   8  11      117.78      130.36      6.38 o
  -2   8  11      307.22      339.78      9.77 o
  -1   8  11      201.66      190.89      7.20 o
   0   8  11      329.63      326.85      9.68 o
   1   8  11      373.84      431.60     23.96 o
  -5   9  11        2.73        2.38      4.30 o
  -4   9  11       18.94       18.67      5.81 o
  -3   9  11        5.79        8.30      4.38 o
  -2   9  11      390.85      399.41     18.73 o
  -1 -10  12       18.13        9.29      5.81 o
   0 -10  12       61.20       48.49      7.26 o
   1 -10  12       44.48       45.88      6.68 o
   2 -10  12       50.79       50.07      5.00 o
   3 -10  12       12.11        9.43      3.79 o
   4 -10  12       15.03       18.55      4.09 o
   5 -10  12      258.44      255.64      9.34 o
  -3  -9  12       26.11       33.33      4.47 o
  -2  -9  12       21.64       26.99      4.74 o
  -1  -9  12      240.92      232.01     12.49 o
   0  -9  12      199.75      205.00     11.32 o
   1  -9  12      922.31     1002.95     31.65 o
   2  -9  12      822.54      893.64     41.38 o
   3  -9  12      117.67      131.60      6.45 o
   4  -9  12      118.23      129.17      8.71 o
   5  -9  12      184.27      182.69      7.44 o
   6  -9  12        1.67        2.99      3.21 o
  -4  -8  12        0.36       -1.55      3.29 o
  -3  -8  12      114.51      118.35      8.46 o
  -2  -8  12      131.46      123.42      7.18 o
  -1  -8  12      214.17      234.18     18.15 o
   0  -8  12      177.79      199.78     10.45 o
   1  -8  12      390.69      426.54     11.57 o
   2  -8  12      696.87      726.16     29.62 o
   3  -8  12      255.48      288.10      8.71 o
   4  -8  12      158.90      161.45      8.42 o
   5  -8  12      199.58      210.10     17.42 o
   6  -8  12       87.29       95.90      5.36 o
   7  -8  12        0.83        3.61      4.36 o
  -6  -7  12      107.61      115.28     12.20 o
  -5  -7  12      530.04      549.23     14.21 o
  -4  -7  12      609.21      615.90     22.99 o
  -3  -7  12       88.60      111.53      5.75 o
  -2  -7  12       27.36       23.98      3.97 o
  -1  -7  12       22.80       23.82      3.76 o
   0  -7  12      220.42      212.57     12.20 o
   1  -7  12      299.49      310.60      8.68 o
   2  -7  12      191.75      201.97      8.42 o
   3  -7  12      440.55      466.08     11.15 o
   4  -7  12       64.27       75.50      3.87 o
   5  -7  12      974.20      965.29     31.80 o
   6  -7  12       67.98       60.13      3.69 o
   7  -7  12       41.55       46.19      5.23 o
  -6  -6  12      244.96      257.50      9.06 o
  -5  -6  12      114.85      136.70      6.75 o
  -4  -6  12      374.43      357.18     11.30 o
  -3  -6  12       52.65       62.48      5.15 o
  -2  -6  12      394.53      380.51      9.28 o
  -1  -6  12      616.43      625.89     15.41 o
   0  -6  12      189.29      188.65      6.45 o
   1  -6  12       11.34       12.25      1.98 o
   2  -6  12       83.63       87.69      6.39 o
   3  -6  12      281.59      253.21     11.03 o
   4  -6  12      328.81      316.22     12.78 o
   5  -6  12      587.12      605.72     21.20 o
   6  -6  12      187.72      167.84      9.58 o
   7  -6  12       35.68       34.51      2.99 o
   8  -6  12        6.77        1.18      2.68 o
  -7  -5  12        4.10        1.06      5.37 o
  -6  -5  12       17.86       15.01      4.82 o
  -5  -5  12       66.22       64.77      6.33 o
  -4  -5  12       12.28       14.70      4.09 o
  -3  -5  12      195.21      206.97      6.52 o
  -2  -5  12     1095.81     1125.30     25.94 o
  -1  -5  12     1128.19     1112.42     36.88 o
   0  -5  12      611.48      566.56     14.26 o
   1  -5  12      107.17      109.76      5.09 o
   2  -5  12      231.41      233.53      7.95 o
   3  -5  12      171.02      152.83      6.54 o
   4  -5  12       16.96        9.27      3.09 o
   5  -5  12      123.71      123.99      7.55 o
   6  -5  12      105.81      113.83      8.13 o
   7  -5  12      168.18      194.84     11.03 o
   8  -5  12       97.22       94.43      4.56 o
  -8  -4  12       49.63       44.14      9.00 o
  -7  -4  12      310.98      329.25     13.03 o
  -6  -4  12        2.94        5.68      4.94 o
  -5  -4  12       44.61       33.13      4.82 o
  -4  -4  12       14.87       16.28      4.94 o
  -3  -4  12       80.30       78.18      8.57 o
  -2  -4  12      301.38      276.53     12.78 o
  -1  -4  12      893.34      849.16     30.92 o
   0  -4  12     1865.01     1758.64     31.61 o
   1  -4  12      423.51      413.97      9.38 o
   2  -4  12      462.35      475.10     10.29 o
   3  -4  12      140.11      156.66      9.00 o
   4  -4  12       44.96       43.27      4.36 o
   5  -4  12       45.35       55.75      5.52 o
   6  -4  12       21.55       22.07      4.94 o
   7  -4  12       18.90       30.78      5.81 o
   8  -4  12      369.65      406.81     17.71 o
  -8  -3  12      292.30      272.68     13.36 o
  -7  -3  12      370.92      341.84     12.73 o
  -6  -3  12      385.15      402.78     16.26 o
  -5  -3  12      379.82      399.92     12.89 o
  -4  -3  12       74.23       66.68      7.99 o
  -3  -3  12       30.82       34.52      4.12 o
  -2  -3  12       69.07       59.61      4.45 o
  -1  -3  12        4.43        6.14      2.21 o
   0  -3  12       16.50       20.53      2.18 o
   1  -3  12      530.29      567.59     12.90 o
   2  -3  12      881.76      857.21     17.45 o
   3  -3  12      546.44      544.16     24.39 o
   4  -3  12       60.81       64.17      4.94 o
   5  -3  12      176.67      180.90      8.71 o
   6  -3  12        1.74        2.32      4.07 o
   7  -3  12       15.23       18.00      5.23 o
   8  -3  12       28.84       26.13      6.39 o
  -9  -2  12        0.63       -5.81      5.81 o
  -8  -2  12      335.29      325.00     41.52 o
  -7  -2  12       14.13       14.30      7.11 o
  -6  -2  12      256.76      232.21      9.80 o
  -5  -2  12      404.77      397.34     34.12 o
  -4  -2  12      909.10      920.39     22.43 o
  -3  -2  12      938.42      899.92     21.40 o
  -2  -2  12      199.14      208.08      8.76 o
  -1  -2  12        0.54       -0.74      1.75 o
   0  -2  12       74.04       71.32      2.88 o
   1  -2  12       25.25       14.33      2.86 o
   2  -2  12       14.06       10.20      2.73 o
   3  -2  12      353.82      333.16     42.68 o
   4  -2  12      560.40      569.71     17.71 o
   5  -2  12      314.04      296.76     11.91 o
   6  -2  12      310.43      303.73     13.07 o
   7  -2  12       17.27       24.10      5.81 o
   8  -2  12      161.08      181.19     11.61 o
  -9  -1  12        0.45       -1.91      4.30 o
  -8  -1  12       40.26       32.48      5.53 o
  -7  -1  12       30.22       29.42      4.88 o
  -6  -1  12      157.98      151.99      7.77 o
  -5  -1  12      498.18      481.21     14.01 o
  -4  -1  12      614.10      570.23     15.33 o
  -3  -1  12      640.17      642.83     16.33 o
  -2  -1  12     1202.09     1134.51     21.45 o
  -1  -1  12      461.97      438.16      9.32 o
   0  -1  12      387.39      356.43      8.50 o
   1  -1  12        7.45        4.50      2.29 o
   2  -1  12      127.63      126.41      5.51 o
   3  -1  12       14.55       15.10      4.94 o
   4  -1  12       86.36       88.56      5.81 o
   5  -1  12       71.53       84.50      6.68 o
   6  -1  12      275.55      264.24     12.20 o
   7  -1  12      371.18      398.68     16.55 o
  -9   0  12      126.59      116.09      8.62 o
  -8   0  12      270.78      262.98     11.15 o
  -7   0  12      253.96      250.98     10.45 o
  -6   0  12      171.52      167.47      8.09 o
  -5   0  12        2.61        5.44      3.35 o
  -4   0  12      509.56      473.68     13.39 o
  -3   0  12      960.04      932.59     19.01 o
  -2   0  12      554.74      553.71      9.96 o
  -1   0  12      180.42      191.70      6.28 o
   0   0  12      791.38      764.21     14.54 o
   1   0  12      536.48      539.41     11.15 o
   2   0  12      266.67      291.65     18.29 o
   3   0  12       30.19       30.96      2.99 o
   4   0  12        7.41       11.61      3.77 o
   5   0  12        6.12        9.00      4.07 o
   6   0  12        3.62        3.48      4.65 o
   7   0  12      104.26      104.53      9.00 o
  -9   1  12      699.82      716.35     29.62 o
  -8   1  12      324.32      320.28     17.71 o
  -7   1  12      213.01      215.75     13.94 o
  -6   1  12        3.73        7.55      5.23 o
  -5   1  12       64.87       63.30      8.42 o
  -4   1  12      266.16      223.59     13.07 o
  -3   1  12       20.01       18.85      3.90 o
  -2   1  12        0.41        0.55      2.39 o
  -1   1  12      841.60      856.40     16.18 o
   0   1  12      572.26      589.99     10.03 o
   1   1  12     3216.39     3234.81     47.66 o
   2   1  12      284.50      292.20      8.38 o
   3   1  12      394.97      430.82     11.65 o
   4   1  12       60.87       74.88      9.73 o
   5   1  12       71.29       76.37      6.97 o
   6   1  12        0.99        0.00      4.65 o
   7   1  12        9.53        6.97      3.05 o
  -9   2  12       65.13       74.53      7.06 o
  -8   2  12      388.52      379.23     19.75 o
  -7   2  12       42.02       47.62      8.71 o
  -6   2  12      569.61      543.58     23.23 o
  -5   2  12       46.63       35.62      5.03 o
  -4   2  12        3.24        3.51      3.68 o
  -3   2  12       99.79       98.79      4.89 o
  -2   2  12      203.09      195.77      5.28 o
  -1   2  12       67.50       68.89      3.32 o
   0   2  12      209.95      219.96      5.44 o
   1   2  12     1083.49     1070.54     23.86 o
   2   2  12      104.19      100.73      5.36 o
   3   2  12       19.24       22.36      3.65 o
   4   2  12       83.22       98.79      6.12 o
   5   2  12      387.33      418.14     17.13 o
   6   2  12      263.58      290.99     16.70 o
  -9   3  12        3.08        0.70      4.59 o
  -8   3  12        3.28        0.15      3.23 o
  -7   3  12       10.31        8.49      3.37 o
  -6   3  12      270.35      270.89      8.56 o
  -5   3  12      930.31      911.58     18.72 o
  -4   3  12      487.29      489.17     11.59 o
  -3   3  12      164.86      171.23      4.81 o
  -2   3  12        3.53        4.94      1.63 o
  -1   3  12       18.28       21.60      2.51 o
   0   3  12       84.06       80.82      4.44 o
   1   3  12      413.90      403.25     11.51 o
   2   3  12      214.08      211.06     13.50 o
   3   3  12      152.51      146.23      7.18 o
   4   3  12       25.75       19.42      4.45 o
   5   3  12       49.19       65.96      5.67 o
  -9   4  12      115.88      122.94      7.19 o
  -8   4  12      580.76      569.74     14.23 o
  -7   4  12      112.44      109.30      6.35 o
  -6   4  12       25.83       31.07      3.97 o
  -5   4  12       75.46       71.95      4.96 o
  -4   4  12      349.02      343.78      9.56 o
  -3   4  12      155.39      142.71      4.78 o
  -2   4  12      577.11      552.35     10.22 o
  -1   4  12      426.35      428.06      7.82 o
   0   4  12      367.96      370.71     12.14 o
   1   4  12      933.64      943.14     17.11 o
   2   4  12      507.70      519.12     14.90 o
   3   4  12      266.16      275.77      8.26 o
   4   4  12        4.91        8.81      4.56 o
   5   4  12       24.17       26.36      3.53 o
  -8   5  12      176.75      172.18      7.65 o
  -7   5  12      209.93      210.05      8.02 o
  -6   5  12       20.44       21.71      4.26 o
  -5   5  12       44.34       42.06      4.31 o
  -4   5  12        0.97        1.78      2.85 o
  -3   5  12      150.94      143.71      6.08 o
  -2   5  12      291.94      273.96      7.46 o
  -1   5  12      252.45      246.42      6.93 o
   0   5  12      295.74      281.35      9.52 o
   1   5  12      626.64      637.37     13.10 o
   2   5  12      308.28      321.82     15.24 o
   3   5  12      194.39      197.99     13.88 o
   4   5  12       83.12       94.66      8.55 o
  -8   6  12       90.86      101.13      6.69 o
  -7   6  12      151.11      164.12      7.50 o
  -6   6  12      269.63      306.27      9.74 o
  -5   6  12      127.89      131.78      6.84 o
  -4   6  12      483.29      482.25     10.98 o
  -3   6  12        0.97        5.17      2.71 o
  -2   6  12       22.61       27.61      3.56 o
  -1   6  12       92.54       95.87      4.99 o
   0   6  12       16.92       15.42      3.11 o
   1   6  12       33.44       41.09      6.74 o
   2   6  12      141.12      141.56      6.14 o
   3   6  12       61.79       67.72      8.71 o
  -7   7  12      117.90      122.54     11.91 o
  -6   7  12      302.48      311.60     10.14 o
  -5   7  12      124.73      136.80      5.82 o
  -4   7  12      175.35      183.43      7.41 o
  -3   7  12      160.67      157.36      9.04 o
  -2   7  12      261.68      286.67     11.76 o
  -1   7  12      163.13      176.20      6.80 o
   0   7  12        0.29       -1.69      3.13 o
   1   7  12        0.06        1.74      3.63 o
  -5   8  12       32.53       20.15      4.59 o
  -4   8  12       63.14       59.86     14.23 o
  -3   8  12      203.13      196.89     16.12 o
  -2   8  12      147.45      160.82      7.94 o
  -1   8  12      183.49      205.29     13.36 o
  -2  -9  13       72.45       72.74      6.20 o
  -1  -9  13      128.22      111.50      9.29 o
   0  -9  13      187.13      187.58     10.74 o
   1  -9  13      233.23      214.59     11.03 o
   2  -9  13       61.01       51.82      4.53 o
   3  -9  13       10.43        8.96      3.27 o
   4  -9  13      169.82      175.68      6.84 o
   5  -9  13       75.41       83.08      6.97 o
  -3  -8  13      334.35      329.33      9.76 o
  -2  -8  13      137.62      141.00      7.30 o
  -1  -8  13       10.30        6.97      4.36 o
   0  -8  13       13.30       14.81      4.36 o
   1  -8  13      109.66      107.49      8.13 o
   2  -8  13      410.86      425.73     10.95 o
   3  -8  13      482.26      506.74     12.21 o
   4  -8  13       28.67       43.56      6.39 o
   5  -8  13     1058.91     1116.78     36.30 o
   6  -8  13      357.09      358.61     16.26 o
  -5  -7  13       51.25       59.24      9.58 o
  -4  -7  13      981.38      957.97     29.90 o
  -3  -7  13        2.00       -2.35      3.91 o
  -2  -7  13       73.31       60.20      4.27 o
  -1  -7  13       10.15       10.33      3.33 o
   0  -7  13        9.50        9.58      3.48 o
   1  -7  13       79.77       84.03      4.08 o
   2  -7  13      142.82      155.64      9.00 o
   3  -7  13      654.21      736.97     24.68 o
   4  -7  13      550.06      556.07     20.04 o
   5  -7  13      475.66      451.24     17.71 o
   6  -7  13      107.58       90.31      8.13 o
  -5  -6  13      144.10      147.52      9.21 o
  -4  -6  13       14.05       18.86      4.80 o
  -3  -6  13      236.51      249.92     16.84 o
  -2  -6  13      446.14      456.27     13.80 o
  -1  -6  13      615.84      614.14     24.39 o
   0  -6  13      261.05      281.37     14.52 o
   1  -6  13       76.71       83.92      6.68 o
   2  -6  13        1.26        5.81      3.48 o
   3  -6  13        1.65        9.29      3.77 o
   4  -6  13      289.45      305.47     12.49 o
   5  -6  13      393.01      443.40     16.84 o
   6  -6  13      414.80      425.40     16.84 o
   7  -6  13      114.17      110.34      9.29 o
  -6  -5  13        7.69        7.10      7.11 o
  -5  -5  13      363.74      391.70     13.60 o
  -4  -5  13        3.52       10.79      8.86 o
  -3  -5  13      265.60      261.40      9.92 o
  -2  -5  13      350.63      342.30     15.53 o
  -1  -5  13      433.12      429.74     14.66 o
   0  -5  13      310.70      305.18     15.39 o
   1  -5  13      274.92      290.37     11.03 o
   2  -5  13      121.59      109.76      6.39 o
   3  -5  13      154.61      151.28      7.26 o
   4  -5  13       24.87       28.46      4.36 o
   5  -5  13        2.93        4.07      3.77 o
   6  -5  13       67.09       71.43      6.97 o
   7  -5  13      209.31      215.46     11.91 o
  -7  -4  13        4.42        0.87      6.68 o
  -6  -4  13       17.51       25.67      5.12 o
  -5  -4  13       10.49        5.55      4.00 o
  -4  -4  13       21.52       18.17      4.12 o
  -3  -4  13        0.28       -0.26      3.27 o
  -2  -4  13      113.40      100.06      6.07 o
  -1  -4  13      527.99      535.16     14.14 o
   0  -4  13      145.30      138.51      9.87 o
   1  -4  13      765.12      758.82     14.55 o
   2  -4  13      602.02      585.97     17.71 o
   3  -4  13      869.66      870.57     21.00 o
   4  -4  13      153.83      149.83      7.26 o
   5  -4  13      131.61      121.67      7.55 o
   6  -4  13        0.06        5.23      4.36 o
   7  -4  13       27.24       26.71      5.81 o
  -7  -3  13      148.76      150.78      9.26 o
  -6  -3  13      152.30      153.48      8.71 o
  -5  -3  13      172.48      169.11      8.47 o
  -4  -3  13      159.32      151.74      8.02 o
  -3  -3  13        3.69        2.67      3.14 o
  -2  -3  13      135.56      127.90      6.21 o
  -1  -3  13        7.34        9.12      2.73 o
   0  -3  13       48.73       48.26      3.47 o
   1  -3  13      352.91      321.89     13.99 o
   2  -3  13     1248.40     1181.54     29.05 o
   4  -3  13      579.59      564.78     17.71 o
   5  -3  13      224.62      241.59     10.45 o
   6  -3  13       76.52       91.47      7.26 o
   7  -3  13      178.45      202.97     11.32 o
  -8  -2  13       47.40       47.33      8.42 o
  -7  -2  13        1.63        1.89      5.52 o
  -6  -2  13      152.94      159.88     12.92 o
  -5  -2  13      139.16      143.45      7.52 o
  -4  -2  13      319.97      340.55     11.20 o
  -3  -2  13      545.05      548.36     31.07 o
  -2  -2  13      130.00      132.49      6.33 o
  -1  -2  13      190.04      189.19      7.40 o
   0  -2  13       22.34       25.28      2.12 o
   1  -2  13        9.87       15.03      3.09 o
   2  -2  13       65.23       69.40      4.66 o
   4  -2  13      310.03      286.02     10.45 o
   5  -2  13       26.59       32.81      4.65 o
   6  -2  13      170.39      159.42      9.29 o
   7  -2  13      278.87      308.38     14.23 o
  -8  -1  13       30.28       38.62      8.13 o
  -7  -1  13       60.96       65.60      8.28 o
  -6  -1  13       24.57       24.24      4.53 o
  -5  -1  13      207.95      186.74     18.29 o
  -4  -1  13      100.25      103.79      6.27 o
  -3  -1  13     1162.35     1124.46     25.90 o
  -2  -1  13      553.77      525.62     13.67 o
  -1  -1  13      352.19      333.19     11.60 o
   0  -1  13      285.59      299.57      8.90 o
   1  -1  13       49.62       54.30      3.91 o
   2  -1  13      341.16      337.39     15.24 o
   4  -1  13       68.19       63.30      4.94 o
   5  -1  13        2.10        5.52      4.07 o
   6  -1  13      267.97      303.15     13.36 o
  -8   0  13      138.16      139.42      9.12 o
  -7   0  13       82.60       82.27      6.90 o
  -6   0  13      491.79      490.81     14.83 o
  -5   0  13       46.01       48.44      7.26 o
  -4   0  13      165.98      150.10      7.11 o
  -3   0  13      319.44      312.56     11.29 o
  -2   0  13      577.20      549.53     15.91 o
  -1   0  13      530.81      511.32     14.98 o
   0   0  13      440.42      440.04     10.14 o
   1   0  13     1550.07     1585.26     30.01 o
   2   0  13      335.59      337.35     18.73 o
   3   0  13       93.60       94.85      4.92 o
   4   0  13       69.47       69.98      5.81 o
   5   0  13        2.31        3.77      4.36 o
   6   0  13       28.65       32.52      6.10 o
  -8   1  13      357.63      366.45     20.04 o
  -7   1  13       13.64        8.13      6.68 o
  -6   1  13      188.25      181.77     13.07 o
  -5   1  13      411.45      412.91     19.75 o
  -4   1  13      228.32      234.66      9.96 o
  -3   1  13      121.19      119.18      7.70 o
  -2   1  13        0.10        1.74      3.29 o
  -1   1  13      141.32      143.61     11.91 o
   0   1  13      224.03      229.93      5.56 o
   1   1  13      852.20      820.36     15.81 o
   2   1  13      386.98      406.34     16.26 o
   3   1  13      383.32      431.82     11.93 o
   4   1  13      306.36      341.19     13.36 o
   5   1  13       23.48       15.68      5.23 o
   6   1  13        4.64        3.19      5.23 o
  -8   2  13       80.30       75.57      8.71 o
  -7   2  13      581.04      615.30     26.71 o
  -6   2  13      584.01      598.25     18.17 o
  -5   2  13      211.81      232.96     10.47 o
  -4   2  13       87.42       93.36      5.24 o
  -3   2  13       93.07       88.30      3.95 o
  -2   2  13      364.57      344.69      8.97 o
  -1   2  13      205.20      202.94      6.34 o
   0   2  13       63.16       62.87      3.83 o
   1   2  13        3.24        4.68      2.73 o
   2   2  13      109.90      106.94      6.68 o
   3   2  13      197.46      189.04      7.81 o
   4   2  13      428.93      455.24     18.15 o
   5   2  13     1237.20     1292.45     40.65 o
  -8   3  13      232.13      217.79     11.02 o
  -7   3  13      135.94      136.14      6.99 o
  -6   3  13      323.07      318.25      9.67 o
  -5   3  13      416.64      387.41     10.53 o
  -4   3  13       97.14      101.02      6.58 o
  -3   3  13      118.43      120.83      4.18 o
  -2   3  13      335.16      331.35      8.97 o
  -1   3  13      323.62      347.02      9.23 o
   0   3  13       21.67       21.75      4.94 o
   1   3  13       40.79       44.57      5.08 o
   2   3  13       59.02       60.52      5.10 o
   3   3  13      271.13      284.32     14.95 o
   4   3  13        9.93       22.08      6.97 o
  -8   4  13      187.42      163.19     12.49 o
  -7   4  13       13.28       14.20      3.97 o
  -6   4  13       44.90       38.58      4.48 o
  -5   4  13        0.04        4.57      3.07 o
  -4   4  13        4.98        6.26      2.46 o
  -3   4  13      231.54      224.43      5.92 o
  -2   4  13      177.45      184.69      5.05 o
  -1   4  13      186.88      180.73      7.88 o
   0   4  13       76.33       79.22      5.69 o
   1   4  13      124.97      121.38      6.97 o
   2   4  13       25.30       31.05      4.78 o
   3   4  13       26.35       37.35      8.28 o
  -7   5  13       36.08       34.43      5.99 o
  -6   5  13      253.97      251.70     10.01 o
  -5   5  13      299.87      303.63      9.47 o
  -4   5  13       93.39       81.77      4.26 o
  -3   5  13      126.50      112.05      4.65 o
  -2   5  13      262.92      274.14     10.41 o
  -1   5  13       57.87       58.24      3.68 o
   0   5  13        2.24        4.57      2.62 o
   1   5  13      172.78      188.79      8.07 o
   2   5  13      170.13      188.10      7.68 o
  -6   6  13       60.56       62.14      8.71 o
  -5   6  13      287.43      292.32      7.82 o
  -4   6  13      121.63      127.07      5.74 o
  -3   6  13      104.25      115.01     12.73 o
  -2   6  13        6.48        9.69      2.89 o
  -1   6  13        9.02       12.92      3.08 o
   0   6  13      129.12      140.65     11.68 o
   1   6  13       13.31       13.99      3.38 o
  -4   7  13      113.47      134.49      7.18 o
  -3   7  13       28.02       29.11      4.46 o
  -2   7  13      243.47      261.15      9.26 o
  -2  -8  14        5.18        6.62      3.70 o
  -1  -8  14       48.77       47.33      5.81 o
   0  -8  14      164.70      171.32      8.42 o
   1  -8  14      150.49      158.83      6.68 o
   2  -8  14      119.24      110.92      8.71 o
   3  -8  14        3.60        3.19      4.94 o
   4  -8  14       17.14       14.81      5.52 o
  -3  -7  14       98.02      111.25      7.73 o
  -2  -7  14       82.95       96.18      7.03 o
   1  -7  14        5.80        4.07      4.36 o
   2  -7  14      153.42      163.77      9.29 o
   3  -7  14       33.31       24.39      5.23 o
   4  -7  14      282.37      280.50     12.78 o
   5  -7  14      204.56      181.77     10.45 o
  -4  -6  14        5.93        7.00      4.50 o
  -3  -6  14      149.52      158.99      8.85 o
  -2  -6  14      306.73      314.20     21.63 o
  -1  -6  14      127.80      127.50      7.18 o
   1  -6  14        3.90        0.87      3.77 o
   2  -6  14      253.26      274.98     11.61 o
   3  -6  14        3.76        5.81      3.77 o
   4  -6  14       86.16      102.79      7.55 o
   5  -6  14      436.53      474.47     17.42 o
  -5  -5  14       15.71       12.11      4.62 o
  -4  -5  14        3.05        2.59      4.94 o
  -3  -5  14      133.84      149.41      8.16 o
  -2  -5  14      320.35      322.62     26.28 o
  -1  -5  14      486.85      480.93     13.72 o
   1  -5  14      118.53      117.89      6.68 o
   2  -5  14      125.29      121.96      6.68 o
   3  -5  14      119.45      126.31      6.97 o
   4  -5  14       23.57       29.04      4.36 o
   5  -5  14       29.02       33.97      5.23 o
   6  -5  14       83.96       95.53      7.84 o
  -6  -4  14      120.98      136.77     12.20 o
  -5  -4  14        6.32        5.15      7.26 o
  -4  -4  14        4.22       -1.00      3.63 o
  -3  -4  14       30.69       41.15      4.88 o
  -2  -4  14       76.91       83.36      5.79 o
  -1  -4  14      165.90      163.07      7.18 o
   0  -4  14       21.82       21.45      3.25 o
   1  -4  14      604.85      595.85     18.29 o
   2  -4  14      249.85      257.27      9.29 o
   3  -4  14      751.28      800.85     23.81 o
   4  -4  14       96.28      114.41      6.68 o
   5  -4  14      170.41      160.87      8.42 o
   6  -4  14        0.86       -4.07      4.07 o
  -6  -3  14       32.48       32.67      5.29 o
  -5  -3  14       11.24        2.05      3.88 o
  -4  -3  14        7.01        9.32      3.91 o
  -3  -3  14       36.47       29.36      7.26 o
  -2  -3  14       99.02       96.90      5.91 o
  -1  -3  14       61.51       59.29      4.44 o
   0  -3  14        0.62       -0.74      2.07 o
   1  -3  14       81.19       80.47      6.05 o
   4  -3  14      651.37      624.01     19.46 o
   5  -3  14      317.01      336.54     13.07 o
   6  -3  14      575.79      612.98     21.49 o
  -7  -2  14       12.29       13.65      6.68 o
  -6  -2  14       51.70       55.12      5.99 o
  -5  -2  14      167.79      159.13     28.02 o
  -4  -2  14       19.83       26.68      4.79 o
  -3  -2  14      274.78      281.65      9.84 o
  -2  -2  14      183.06      184.47     22.50 o
  -1  -2  14      119.20      136.95      5.13 o
   0  -2  14      137.45      123.57      4.48 o
   1  -2  14       10.06       10.89      3.79 o
   4  -2  14      294.47      287.18     10.45 o
   5  -2  14      175.14      178.29      8.71 o
   6  -2  14      249.71      250.59     12.20 o
  -7  -1  14      255.01      229.69     13.94 o
  -6  -1  14        3.98        1.06      3.91 o
  -5  -1  14        4.24        2.50      3.55 o
  -4  -1  14      254.96      238.31      9.21 o
  -3  -1  14      305.93      307.28     10.19 o
  -2  -1  14       95.97       90.75      4.71 o
  -1  -1  14      109.79      121.60      7.79 o
   0  -1  14      132.42      141.27      7.90 o
   1  -1  14      562.39      570.99     33.54 o
   2  -1  14       94.12      101.84     12.05 o
   4  -1  14        3.01        4.65      3.48 o
   5  -1  14       43.00       58.66      5.81 o
  -7   0  14      122.89      118.76     11.03 o
  -6   0  14      196.74      188.95      8.97 o
  -5   0  14      456.75      462.86     21.78 o
  -4   0  14        1.52        9.07      4.00 o
  -3   0  14        0.27        1.09      4.21 o
  -2   0  14      146.43      147.36      8.00 o
  -1   0  14      447.40      429.51     13.75 o
   0   0  14      173.91      179.21      8.52 o
   1   0  14     1082.00     1113.45     26.79 o
   2   0  14      215.00      230.85     13.65 o
   3   0  14      124.81      118.76      6.39 o
   4   0  14      114.15      104.24      7.26 o
   5   0  14      213.79      210.23     10.74 o
  -7   1  14        7.19        5.23      7.26 o
  -6   1  14       72.57       84.79     10.74 o
  -5   1  14       77.34       67.24      6.88 o
  -4   1  14      213.08      219.67     10.06 o
  -3   1  14      340.20      343.59     12.73 o
  -2   1  14      134.93      132.91      8.41 o
  -1   1  14        7.56       11.31      2.50 o
   0   1  14      636.80      601.45     12.73 o
   1   1  14      330.60      341.39      9.53 o
   2   1  14      264.23      287.54      8.86 o
   3   1  14      468.45      516.55     13.88 o
   4   1  14      391.10      381.26     14.81 o
  -7   2  14      165.29      162.90     11.91 o
  -6   2  14      157.65      156.00      7.14 o
  -5   2  14      110.12      116.58      6.15 o
  -4   2  14      310.25      313.36      9.10 o
  -3   2  14       20.90       24.32      3.45 o
  -2   2  14      329.73      328.74      9.00 o
  -1   2  14      107.14      106.16      5.13 o
   0   2  14       17.55       26.66      3.13 o
   1   2  14       10.47        9.27      3.77 o
   2   2  14        1.26        4.32      4.65 o
   3   2  14        8.07       14.63      3.87 o
   4   2  14      444.08      483.18     18.29 o
  -7   3  14        0.03       -4.94      4.94 o
  -6   3  14       56.30       59.23      5.13 o
  -5   3  14      117.27      113.69      6.36 o
  -4   3  14      254.71      259.39      6.50 o
  -3   3  14      431.57      428.51     11.07 o
  -2   3  14      341.90      335.96      9.35 o
  -1   3  14      135.31      141.63      6.12 o
   0   3  14      158.49      158.62      7.34 o
   1   3  14      257.67      258.19     10.60 o
   2   3  14       42.22       45.19      4.88 o
   3   3  14       12.48       18.11      4.65 o
  -6   4  14        1.32        1.45      5.23 o
  -5   4  14       35.58       45.33      4.74 o
  -4   4  14       31.59       29.90      3.08 o
  -3   4  14      151.69      151.33      4.82 o
  -2   4  14       15.09        6.91      3.61 o
  -1   4  14      401.85      398.84     12.49 o
   0   4  14      230.64      231.79      9.73 o
   1   4  14      545.30      560.43     24.54 o
   2   4  14      170.65      180.95      8.86 o
  -5   5  14      231.16      225.27     12.05 o
  -4   5  14       62.83       66.03      4.94 o
  -3   5  14        0.92        0.15      3.39 o
  -2   5  14        3.03        2.92      2.20 o
  -1   5  14        5.35        8.22      4.13 o
   0   5  14       53.05       46.40      7.84 o
  -1  -7  15      110.69      123.99     10.16 o
   2  -7  15      280.11      298.79     13.36 o
  -3  -6  15      129.85      130.00     11.91 o
  -2  -6  15      343.10      358.08     12.53 o
  -1  -6  15      239.73      280.21     13.65 o
   0  -6  15       22.93       35.43      5.81 o
   2  -6  15       50.65       58.07      5.81 o
   3  -6  15       18.06       22.36      4.65 o
  -4  -5  15        7.65        4.70      4.59 o
  -3  -5  15      102.15       88.13     10.02 o
  -2  -5  15      168.75      173.50      8.30 o
  -1  -5  15      426.63      438.32     13.10 o
   0  -5  15       13.88       14.52      4.36 o
   1  -5  15       11.91        9.29      3.77 o
   2  -5  15      254.36      268.31     10.74 o
   3  -5  15      241.58      238.69      9.87 o
   4  -5  15      164.14      163.77      8.42 o
  -4  -4  15      121.90      144.61      8.85 o
  -3  -4  15       83.94       83.55      6.48 o
  -2  -4  15       40.59       49.21      5.09 o
  -1  -4  15        0.69       -2.65      4.07 o
   0  -4  15      205.79      213.35      7.68 o
   1  -4  15      374.37      348.40      8.52 o
   2  -4  15      313.25      318.25     11.03 o
   3  -4  15      140.59      161.45      7.26 o
   4  -4  15      422.32      452.40     15.39 o
  -5  -3  15      339.99      340.70     12.53 o
  -4  -3  15      137.12      152.22     16.12 o
  -3  -3  15       85.59       82.43      6.27 o
  -2  -3  15        8.44        4.84      3.27 o
  -1  -3  15        7.79        8.21      2.63 o
   0  -3  15       47.57       44.56      6.05 o
   4  -3  15       66.39       62.43      4.94 o
  -5  -2  15      104.09      108.35     11.47 o
  -4  -2  15       53.68       51.67      6.82 o
  -3  -2  15       74.34       67.36      5.48 o
  -2  -2  15       40.37       33.62      3.47 o
  -1  -2  15        2.70        4.11      3.77 o
   0  -2  15        5.43       12.14      4.21 o
   1  -2  15      258.02      262.79     14.81 o
   4  -2  15       19.02       30.49      4.07 o
  -6  -1  15       10.02        9.58      5.52 o
  -5  -1  15        0.97       -0.93      3.70 o
  -4  -1  15        2.90        3.39      3.63 o
  -3  -1  15       18.92       19.26      3.38 o
  -2  -1  15        8.18        5.52      4.41 o
  -1  -1  15      433.25      448.92     14.47 o
   0  -1  15        8.56       10.06      4.41 o
   1  -1  15      443.23      447.19     23.81 o
   4  -1  15       28.36       34.84      4.36 o
  -5   0  15      465.42      457.35     15.81 o
  -4   0  15       74.70       80.16      7.48 o
  -3   0  15        0.02       -1.06      4.21 o
  -2   0  15       11.11       16.42      4.50 o
  -1   0  15        2.32        5.66      4.31 o
   0   0  15      484.79      504.65     15.71 o
   1   0  15      255.88      300.50     17.28 o
   2   0  15      351.53      371.68     18.29 o
   3   0  15       10.30        2.90      3.48 o
  -5   1  15      128.00      121.38      8.93 o
  -4   1  15      241.34      245.06     11.09 o
  -3   1  15      447.64      443.22     15.08 o
  -2   1  15       15.86       14.77      3.11 o
  -1   1  15      269.95      271.00      7.78 o
   0   1  15      134.57      130.07      7.53 o
   1   1  15        1.55        1.56      2.57 o
   2   1  15      170.10      188.21     11.03 o
   3   1  15      292.47      331.90     13.07 o
  -5   2  15       58.54       68.82      7.84 o
  -4   2  15       11.31       15.49      3.65 o
  -3   2  15      123.95      136.49      7.46 o
  -2   2  15      260.60      286.43      9.28 o
  -1   2  15       63.69       63.08      4.35 o
   0   2  15       25.39       31.07      5.82 o
   1   2  15        5.86        6.76      3.63 o
   2   2  15       47.23       55.53     10.60 o
  -5   3  15        0.75        3.52      4.65 o
  -4   3  15        5.49        6.10      4.94 o
  -3   3  15       78.79       75.76      7.93 o
  -2   3  15      368.48      368.29     10.21 o
  -1   3  15      153.34      165.18      6.94 o
   0   3  15      224.04      224.57     10.02 o
   1   3  15       52.83       58.62     10.16 o
  -3   4  15       13.66       16.26      5.52 o
  -2   4  15       84.71       95.24      8.42 o
  -1   4  15      129.11      126.31      9.00 o
  -1  -5  16       34.18       47.04      6.39 o
   0  -5  16       53.09       62.43      6.10 o
   1  -5  16      260.42      299.67     11.91 o
  -2  -4  16       31.59       33.01      4.73 o
  -1  -4  16        1.17        1.45      2.96 o
   0  -4  16       66.68       79.85      6.10 o
   2  -4  16      212.67      220.10      8.42 o
  -3  -3  16      203.33      228.41      9.35 o
  -2  -3  16      197.52      213.92      7.43 o
  -1  -3  16      256.18      278.80     13.95 o
  -3  -2  16      338.63      373.43     12.32 o
  -2  -2  16      176.54      191.77      9.61 o
  -1  -2  16       50.60       56.38      8.57 o
   0  -2  16        8.25       14.95      4.72 o
  -3  -1  16       39.31       43.78      7.11 o
  -2  -1  16       83.40       93.15      7.80 o
  -1  -1  16        6.77        6.61      4.38 o
   0  -1  16       58.45       45.40      6.15 o
  -3   0  16       32.19       36.40      8.71 o
  -2   0  16      222.65      256.27     11.39 o
  -1   0  16       47.28       54.32      6.45 o
   0   0  16      189.53      195.12      9.03 o
   1   0  16      203.06      239.97     10.98 o
  -3   1  16      172.95      173.06     10.16 o
  -2   1  16      180.08      180.94      6.82 o
  -1   1  16       51.39       55.07      4.28 o
   0   1  16       90.10      101.11      6.59 o
 
